# Supplementary material for: Reference quality assembly of the 3.5-Gb genome of Capsicum annuum from a single linked-read library
Source: Hortic Res. 2018 Jan 12;5:4. doi: 10.1038/s41438-017-0011-0 (PMC5798813; doi:10.1038/s41438-017-0011-0)
Supplement: Supplementary file 2 — Supplementary File [file 41438_2017_11_MOESM2_ESM.xlsx]

## Sheet: Table 2
	Assemblytics Comparison of Variant Counts Between Pepper Genome Assemblies and Tomato Reference
	C. annum UCD10X v1.0			C. annum Zunla v2.0			C. annum CM334 v1.55			C. annum Chiltepin v2.0
	Count	Total bp		Count	Total bp		Count	Total bp		Count	Total bp
Insertion
1-10bp	271746	522698		268049	516307		268433	517129		240128	463867
10-50bp	5776	83766		5637	81092		5809	84723		5127	73749
50-500bp	858	170790		821	170072		852	167852		781	160426
500-10,000bp	297	521828		283	488244		295	537853		245	413314
Total	278677	1299082		274790	1255715		275389	1307557		246281	1111356
Deletion
1-10bp	273743	507589		270497	502126		270354	501192		239699	445151
10-50bp	4707	67504		4852	69868		4752	68332		4150	59493
50-500bp	537	108804		525	105007		535	108600		492	100568
500-10,000bp	186	269673		190	268250		190	282310		162	219217
Total	279173	953570		276064	945251		275831	960434		244503	824429
Tandem_expansion
1-10bp	0	0		0	0		0	0		0	0
10-50bp	0	0		0	0		0	0		0	0
50-500bp	21	3531		53	13227		43	8931		55	13695
500-10,000bp	164	794086		434	1499840		250	1117619		350	1134864
Total	185	797617		487	1513067		293	1126550		405	1148559
Repeat_expansion
1-10bp	264	1312		262	1329		260	1307		226	1179
10-50bp	1107	33406		1105	33012		1063	31942		1019	30214
50-500bp	5824	1283246		56778	1252312		5445	1184547		5417	1195192
500-10,000bp	7168	19008122		6611	16529538		5127	11420087		6082	14816116
Total	14363	20326086		13656	17816191		11895	12637883		12744	16042701
Repeat_contraction
1-10bp	236	1194		243	1211		242	1199		233	1136
10-50bp	954	27646		983	28908		938	27233		857	24819
50-500bp	3547	742313		3429	732281		3391	713492		3219	674573
500-10,000bp	2414	4670668		2335	4483897		2138	3901448		2110	3968958
Total	7151	5441821		7020	5246297		6709	4643372		6419	4669486
