# Supplementary material for: Reference quality assembly of the 3.5-Gb genome of Capsicum annuum from a single linked-read library
Source: Hortic Res. 2018 Jan 12;5:4. doi: 10.1038/s41438-017-0011-0 (PMC5798813; doi:10.1038/s41438-017-0011-0)
Supplement: Supplementary file 3 — Supplementary File [file 41438_2017_11_MOESM3_ESM.xlsx]

## Sheet: Table S1
Table S1: Summary of C. annuum assembly UCD10X version 1.0.
	Contigⱡ		Scaffoldsⱡ		Pseudomolecule
	Size (bp)	Count (#)	Size (bp)	Count (#)	Size (bp)	Count (#)
N90	15163	31700	152398	1663	184080	442
N80	40155	19633	741457	772	154330250	12
N70	64579	13535	1543141	471	219064469	10
N60	92167	9490	2504980	307	221136838	9
N50	123364	6561	3690659	204	227195441	7
Smallest	101	-	1000	-	1000	-
Longest	1725957	-	30892483	-	270589393	-
Total Size	3125350003	-	3213017267	-	3212117706	-
≥ 100bp*	-	134446	-	83391	-	81378
≥ 1kb	-	125261	-	83391	-	81378
*Statistics calculated for ≥ 100 bp sequences for contigs, scaffolds, and pseudomolecule sequences. ⱡContigs and scaffolds are the raw assembly output format from the SuperNova assembler.
