# Supplementary material for: Reference quality assembly of the 3.5-Gb genome of Capsicum annuum from a single linked-read library
Source: Hortic Res. 2018 Jan 12;5:4. doi: 10.1038/s41438-017-0011-0 (PMC5798813; doi:10.1038/s41438-017-0011-0)
Supplement: Supplementary file 4 — Supplementary File [file 41438_2017_11_MOESM4_ESM.txt]

CLUSTAL

AY819027.1|Capsicum_chinense_cultivar_habanero/1-3752          TCATTAGAAGGTCATACCGCTCCACGAAAATGCACCTTGAAAGATATGGCACGGACAACG
AY819026.1|Capsicum_frutescens_cultivar_BG2814-6/1-3757        TCATTAGAAGGTCATACCGCTCCACGAAAATACACCTTGAAAGATATGGCACGGACAACG
AY819029.1|Capsicum_annuum_cultivar_Thai_Hot/1-3752            TCATTAGAAGGTCATACCGCTCCACGAAAATGCACCTTGAAAGATATAACACGGACAACG
Hap2.2_Contig_3922:903461-907179/1-3718                        TCATTAGAAGGTCATACCGCTCCACGGAAATGCACCTCGAAAGATATGACACGGACAAGA
EF104910.1|Capsicum_chinense_cultivar_NMCA30036/1-1891         ------------------------------------------------------------
HM854860.1|Capsicum_frutescens_cultivar_shuanla/1-1671         ------------------------------------------------------------
GU300812.1|Capsicum_annuum_cultivar_Yidu-Red_inbred_201/1-1541 ------------------------------------------------------------
Hap2.1_Contig_3924:908924-910090/1-1166                        -----------------------ACG----------------------------------
AY819032.1|Capsicum_annuum_cultivar_Sweet_3575/1-1190          TCATTAGAAGGTCATACCGCTCCACG----------------------------------
AY819031.1|Capsicum_annuum_cultivar_Maor/1-1190                TCATTAGAAGGTCATACCGCTCCACG----------------------------------
AY819030.1|Capsicum_annuum_cultivar_Jupiter/1-1190             TCATTAGAAGGTCATACCGCTCCACG----------------------------------

AY819027.1|Capsicum_chinense_cultivar_habanero/1-3752          AATCATTATCCCCATCATCACTATTACTCCCACTTCCCTCGCACTCTTCACTGTCACCAC
AY819026.1|Capsicum_frutescens_cultivar_BG2814-6/1-3757        AATCATTATCCCCATCATCACTATTACTCCCACTTYCYTYGCACTCTTCACTGTCACCAC
AY819029.1|Capsicum_annuum_cultivar_Thai_Hot/1-3752            AATCATTATCCCCATCATCACTATTACTCCCACTTCCCTTGCACTCTTCACTGTCACCAC
Hap2.2_Contig_3922:903461-907179/1-3718                        AATTATTATCTCCATCATCACTATTACT---------------CTCTTCACTGTCACCAC
EF104910.1|Capsicum_chinense_cultivar_NMCA30036/1-1891         ------------------------------------------------------------
HM854860.1|Capsicum_frutescens_cultivar_shuanla/1-1671         ------------------------------------------------------------
GU300812.1|Capsicum_annuum_cultivar_Yidu-Red_inbred_201/1-1541 ------------------------------------------------------------
Hap2.1_Contig_3924:908924-910090/1-1166                        ------------------------------------------------------------
AY819032.1|Capsicum_annuum_cultivar_Sweet_3575/1-1190          ------------------------------------------------------------
AY819031.1|Capsicum_annuum_cultivar_Maor/1-1190                ------------------------------------------------------------
AY819030.1|Capsicum_annuum_cultivar_Jupiter/1-1190             ------------------------------------------------------------

AY819027.1|Capsicum_chinense_cultivar_habanero/1-3752          TGACACTCCGCTTGGCAACATCTTTACTAGAATCGACGTAGTCGCTTATCTCCTTTAACT
AY819026.1|Capsicum_frutescens_cultivar_BG2814-6/1-3757        TGACACTCCGCTTGGCAACATCTTCACTAGAATCGACGTAGTCGCTTATCTCCTTTAACT
AY819029.1|Capsicum_annuum_cultivar_Thai_Hot/1-3752            TGACACTCCGCTTGGCAACATTTTCACTATAATCGACGTAGTCGCTTATCTCCTTTAACT
Hap2.2_Contig_3922:903461-907179/1-3718                        TGACACTCCGCTTGGCAACATCTTCACTAGAATCGACATAGTCACTTATCTCCTTTAACT
EF104910.1|Capsicum_chinense_cultivar_NMCA30036/1-1891         ------------------------------------------------------------
HM854860.1|Capsicum_frutescens_cultivar_shuanla/1-1671         ------------------------------------------------------------
GU300812.1|Capsicum_annuum_cultivar_Yidu-Red_inbred_201/1-1541 ------------------------------------------------------------
Hap2.1_Contig_3924:908924-910090/1-1166                        ------------------------------------------------------------
AY819032.1|Capsicum_annuum_cultivar_Sweet_3575/1-1190          ------------------------------------------------------------
AY819031.1|Capsicum_annuum_cultivar_Maor/1-1190                ------------------------------------------------------------
AY819030.1|Capsicum_annuum_cultivar_Jupiter/1-1190             ------------------------------------------------------------

AY819027.1|Capsicum_chinense_cultivar_habanero/1-3752          CCGAATCTGATTCGGACACCGACTCTTCAATTTTCTTTCTTTTTGACACTTTTTCAATTG
AY819026.1|Capsicum_frutescens_cultivar_BG2814-6/1-3757        CCGAATCTGATTCGGACAYCGACTCTTCAATTTTCTTTCTTTTTGACACTTTTTCAACTG
AY819029.1|Capsicum_annuum_cultivar_Thai_Hot/1-3752            CCGAATCTGATTCGGACACCGACTCTTCAGTTTTCTTTCTTTTTGACACTTTTTCAACTG
Hap2.2_Contig_3922:903461-907179/1-3718                        CTGAATCTGATTCGGACACCGACTCTTCAATTTTCTTCCTTTTTGAGACATTTCCAACTG
EF104910.1|Capsicum_chinense_cultivar_NMCA30036/1-1891         ------------------------------------------------------------
HM854860.1|Capsicum_frutescens_cultivar_shuanla/1-1671         ------------------------------------------------------------
GU300812.1|Capsicum_annuum_cultivar_Yidu-Red_inbred_201/1-1541 ------------------------------------------------------------
Hap2.1_Contig_3924:908924-910090/1-1166                        ------------------------------------------------------------
AY819032.1|Capsicum_annuum_cultivar_Sweet_3575/1-1190          ------------------------------------------------------------
AY819031.1|Capsicum_annuum_cultivar_Maor/1-1190                ------------------------------------------------------------
AY819030.1|Capsicum_annuum_cultivar_Jupiter/1-1190             ------------------------------------------------------------

AY819027.1|Capsicum_chinense_cultivar_habanero/1-3752          CCGCAGCTCTTCTTTTTCTACTACTACCAGCGGTATCGTCTTTTTTTTTAGGAATAACAT
AY819026.1|Capsicum_frutescens_cultivar_BG2814-6/1-3757        TCGCAGCTCTTCTTTTTCTACTACTACCAGCGGTATCGTCTTTCTGTTTAGGAATAACAT
AY819029.1|Capsicum_annuum_cultivar_Thai_Hot/1-3752            TCGCAGCTCTTCTTTTTCTACTACTACCAGCGGTATCGTCTTTCTTTTTAGGAATGATAA
Hap2.2_Contig_3922:903461-907179/1-3718                        CCTCAGCTCTTTTTTTTCTACTGCTACCAGCGGTACCGGCTTTGCGTTTAGGAATGATGT
EF104910.1|Capsicum_chinense_cultivar_NMCA30036/1-1891         ------------------------------------------------------------
HM854860.1|Capsicum_frutescens_cultivar_shuanla/1-1671         ------------------------------------------------------------
GU300812.1|Capsicum_annuum_cultivar_Yidu-Red_inbred_201/1-1541 ------------------------------------------------------------
Hap2.1_Contig_3924:908924-910090/1-1166                        ------------------------------------------------------------
AY819032.1|Capsicum_annuum_cultivar_Sweet_3575/1-1190          ------------------------------------------------------------
AY819031.1|Capsicum_annuum_cultivar_Maor/1-1190                ------------------------------------------------------------
AY819030.1|Capsicum_annuum_cultivar_Jupiter/1-1190             ------------------------------------------------------------

AY819027.1|Capsicum_chinense_cultivar_habanero/1-3752          TTTTTCTACCCATTTTCAACACAGTCTACACCTAAAGAACAAATCTCCCATTTTCAGTTC
AY819026.1|Capsicum_frutescens_cultivar_BG2814-6/1-3757        TTTTTCTACCCATTTTCAACACAGTCTACACCTAAAGAACAAATCTCTCATTTTCAGTTC
AY819029.1|Capsicum_annuum_cultivar_Thai_Hot/1-3752            ATTTTCTACCCATTTTCAACACAATCTACACCTAAAGAACAAACATCCCATTTTCAGTTC
Hap2.2_Contig_3922:903461-907179/1-3718                        TTTCTTTACCTATTTTCAACACAATCTACACCTGAAGAACAAATCTCCCATTTTCAGTTC
EF104910.1|Capsicum_chinense_cultivar_NMCA30036/1-1891         ------------------------------------------------------------
HM854860.1|Capsicum_frutescens_cultivar_shuanla/1-1671         ------------------------------------------------------------
GU300812.1|Capsicum_annuum_cultivar_Yidu-Red_inbred_201/1-1541 ------------------------------------------------------------
Hap2.1_Contig_3924:908924-910090/1-1166                        ------------------------------------------------------------
AY819032.1|Capsicum_annuum_cultivar_Sweet_3575/1-1190          ------------------------------------------------------------
AY819031.1|Capsicum_annuum_cultivar_Maor/1-1190                ------------------------------------------------------------
AY819030.1|Capsicum_annuum_cultivar_Jupiter/1-1190             ------------------------------------------------------------

AY819027.1|Capsicum_chinense_cultivar_habanero/1-3752          ATAGACCACAAGTCTATCAACAGAAATAACTCAATGATCAAATGAACCCCCCCCCCCCAC
AY819026.1|Capsicum_frutescens_cultivar_BG2814-6/1-3757        ATAGACCACAAGTCTATCAAYAGAAATAACTCAATGATCAAATGAACCCCCCCCMCCCCC
AY819029.1|Capsicum_annuum_cultivar_Thai_Hot/1-3752            ATAGACGACAAGTCTATCAACAGAAATAACTTAATGATCAAATGAACACCACCCCCCCCC
Hap2.2_Contig_3922:903461-907179/1-3718                        ATAGACCACAAGTCTATCAACAGAAATAACTCAATGCTCAAATGAAAACCCCAC------
EF104910.1|Capsicum_chinense_cultivar_NMCA30036/1-1891         ------------------------------------------------------------
HM854860.1|Capsicum_frutescens_cultivar_shuanla/1-1671         ------------------------------------------------------------
GU300812.1|Capsicum_annuum_cultivar_Yidu-Red_inbred_201/1-1541 ------------------------------------------------------------
Hap2.1_Contig_3924:908924-910090/1-1166                        ------------------------------------------------------------
AY819032.1|Capsicum_annuum_cultivar_Sweet_3575/1-1190          ------------------------------------------------------------
AY819031.1|Capsicum_annuum_cultivar_Maor/1-1190                ------------------------------------------------------------
AY819030.1|Capsicum_annuum_cultivar_Jupiter/1-1190             ------------------------------------------------------------

AY819027.1|Capsicum_chinense_cultivar_habanero/1-3752          CAA-------AGAAAAAATAACAAACACCCCACCAYTAAACAGTTCACTACACAAACATA
AY819026.1|Capsicum_frutescens_cultivar_BG2814-6/1-3757        ACAAAAAA--AAAAAAATTAACAAACACCCCACCATTAAACAGTTCACTACACAAACATA
AY819029.1|Capsicum_annuum_cultivar_Thai_Hot/1-3752            CCCCCAAAAAAAAAAAATTAACAAACACCCCATCATTAAACAGTTCACTACACAAACATA
Hap2.2_Contig_3922:903461-907179/1-3718                        ----------AAAAAAGTTAACAAATGTTCCACTATTAAACAGTTCACTACCCGAACATA
EF104910.1|Capsicum_chinense_cultivar_NMCA30036/1-1891         ------------------------------------------------------------
HM854860.1|Capsicum_frutescens_cultivar_shuanla/1-1671         ------------------------------------------------------------
GU300812.1|Capsicum_annuum_cultivar_Yidu-Red_inbred_201/1-1541 ------------------------------------------------------------
Hap2.1_Contig_3924:908924-910090/1-1166                        ------------------------------------------------------------
AY819032.1|Capsicum_annuum_cultivar_Sweet_3575/1-1190          ------------------------------------------------------------
AY819031.1|Capsicum_annuum_cultivar_Maor/1-1190                ------------------------------------------------------------
AY819030.1|Capsicum_annuum_cultivar_Jupiter/1-1190             ------------------------------------------------------------

AY819027.1|Capsicum_chinense_cultivar_habanero/1-3752          CAATAATTGAACCAAAATCGAACATGCAAAATATCAAAACACAACAATTGCTAAAAATCA
AY819026.1|Capsicum_frutescens_cultivar_BG2814-6/1-3757        CAATAATTGAACCAAAATCGAACATGCAAAATATCAAAACACAACAATTGCTAAAAATCA
AY819029.1|Capsicum_annuum_cultivar_Thai_Hot/1-3752            CAATAATTGAATCAAATCA-AACATGCAAAATATCAAAACACAACAATTGCTAAAAATCA
Hap2.2_Contig_3922:903461-907179/1-3718                        CAATAACTAAACTAAAATC-CA-ACATGCAATATCAAAACACAACAATTACTAAAAATCA
EF104910.1|Capsicum_chinense_cultivar_NMCA30036/1-1891         ------------------------------------------------------------
HM854860.1|Capsicum_frutescens_cultivar_shuanla/1-1671         ------------------------------------------------------------
GU300812.1|Capsicum_annuum_cultivar_Yidu-Red_inbred_201/1-1541 ------------------------------------------------------------
Hap2.1_Contig_3924:908924-910090/1-1166                        ------------------------------------------------------------
AY819032.1|Capsicum_annuum_cultivar_Sweet_3575/1-1190          ------------------------------------------------------------
AY819031.1|Capsicum_annuum_cultivar_Maor/1-1190                ------------------------------------------------------------
AY819030.1|Capsicum_annuum_cultivar_Jupiter/1-1190             ------------------------------------------------------------

AY819027.1|Capsicum_chinense_cultivar_habanero/1-3752          AACTAGTGCACCTAATKAAACTAATTAGTTATTAATATTTTAATTTTCACTATTTCAGCA
AY819026.1|Capsicum_frutescens_cultivar_BG2814-6/1-3757        AACTAGTGCACCTAATCAAACTAATTAGCTATTAATATTTCAATTTTCACTATTTCAGCA
AY819029.1|Capsicum_annuum_cultivar_Thai_Hot/1-3752            AACTAGTGCACCTAATCAAACTAATTAGCTATTAATATTTCAATTCTCACTATTTTAACA
Hap2.2_Contig_3922:903461-907179/1-3718                        AACTAGTGCACCTAATCAAACTAATTAGCTATTAATATTTCAATTTTCACTATTTCAGCA
EF104910.1|Capsicum_chinense_cultivar_NMCA30036/1-1891         ------------------------------------------------------------
HM854860.1|Capsicum_frutescens_cultivar_shuanla/1-1671         ------------------------------------------------------------
GU300812.1|Capsicum_annuum_cultivar_Yidu-Red_inbred_201/1-1541 ------------------------------------------------------------
Hap2.1_Contig_3924:908924-910090/1-1166                        ------------------------------------------------------------
AY819032.1|Capsicum_annuum_cultivar_Sweet_3575/1-1190          ------------------------------------------------------------
AY819031.1|Capsicum_annuum_cultivar_Maor/1-1190                ------------------------------------------------------------
AY819030.1|Capsicum_annuum_cultivar_Jupiter/1-1190             ------------------------------------------------------------

AY819027.1|Capsicum_chinense_cultivar_habanero/1-3752          ATCRTGTTWTAAAAGAATTTCATAMGTCTGAAAATTGAAATATATCTAGGGCATTATCAT
AY819026.1|Capsicum_frutescens_cultivar_BG2814-6/1-3757        ATCATGTTTTAAAAGAATTTCATACGTCTGAAAATTGAAATATATCTAGGGCATTCTCAT
AY819029.1|Capsicum_annuum_cultivar_Thai_Hot/1-3752            ATCATGTTTTAAAAGAATTTCATACGTCTGAAAATTGAAATATATCTAGGGCATTCTCAT
Hap2.2_Contig_3922:903461-907179/1-3718                        ATCATGTTTTAAAAGAATTTCATACGTCTTAAAATTGATTTCAATCTAGGGCATTCTCAT
EF104910.1|Capsicum_chinense_cultivar_NMCA30036/1-1891         ------------------------------------------------------------
HM854860.1|Capsicum_frutescens_cultivar_shuanla/1-1671         ------------------------------------------------------------
GU300812.1|Capsicum_annuum_cultivar_Yidu-Red_inbred_201/1-1541 ------------------------------------------------------------
Hap2.1_Contig_3924:908924-910090/1-1166                        ------------------------------------------------------------
AY819032.1|Capsicum_annuum_cultivar_Sweet_3575/1-1190          ------------------------------------------------------------
AY819031.1|Capsicum_annuum_cultivar_Maor/1-1190                ------------------------------------------------------------
AY819030.1|Capsicum_annuum_cultivar_Jupiter/1-1190             ------------------------------------------------------------

AY819027.1|Capsicum_chinense_cultivar_habanero/1-3752          TTCATAGACCACGGGTCTACGGATAGACCTCGGGTCTACGAACAGRAATAGGTCGCTGTT
AY819026.1|Capsicum_frutescens_cultivar_BG2814-6/1-3757        TTCATAGACCACGGGTCTACGGATAGACCTCGGGTCTACGAACAGAAATAGGTCGCTGTT
AY819029.1|Capsicum_annuum_cultivar_Thai_Hot/1-3752            TTCATAGACCACGGGTCTACGGATAGACCTCGGGTCTACGAACAGAAATAGGTCGCTGTT
Hap2.2_Contig_3922:903461-907179/1-3718                        TTCATTGACCACGGGTCTACGGATAGACCTCGGGTCTACGAACAGAAATAGGTCGCTGTT
EF104910.1|Capsicum_chinense_cultivar_NMCA30036/1-1891         ------------------------------------------------------------
HM854860.1|Capsicum_frutescens_cultivar_shuanla/1-1671         ------------------------------------------------------------
GU300812.1|Capsicum_annuum_cultivar_Yidu-Red_inbred_201/1-1541 ------------------------------------------------------------
Hap2.1_Contig_3924:908924-910090/1-1166                        ------------------------------------------------------------
AY819032.1|Capsicum_annuum_cultivar_Sweet_3575/1-1190          ------------------------------------------------------------
AY819031.1|Capsicum_annuum_cultivar_Maor/1-1190                ------------------------------------------------------------
AY819030.1|Capsicum_annuum_cultivar_Jupiter/1-1190             ------------------------------------------------------------

AY819027.1|Capsicum_chinense_cultivar_habanero/1-3752          CAAATCAAAATGCCAAAAYAACTCTTCAAACAACTATTATCCCACCATTCAACACTTCGT
AY819026.1|Capsicum_frutescens_cultivar_BG2814-6/1-3757        CAAATCAAAATGCCAAAATAACTCCTCAAACAACTATTATCCCACCATTCAACACTTCGT
AY819029.1|Capsicum_annuum_cultivar_Thai_Hot/1-3752            CAAATCAAAATGCCAAAATAACTCTTCAAACAACTATTATCCCACCATTCAACACTTCGT
Hap2.2_Contig_3922:903461-907179/1-3718                        CAAATCAAAATGCCAAAATAACTCTTCAAACAACTATTATCCCACCATTCAACACTTCGT
EF104910.1|Capsicum_chinense_cultivar_NMCA30036/1-1891         ------------------------------------------------------------
HM854860.1|Capsicum_frutescens_cultivar_shuanla/1-1671         ------------------------------------------------------------
GU300812.1|Capsicum_annuum_cultivar_Yidu-Red_inbred_201/1-1541 ------------------------------------------------------------
Hap2.1_Contig_3924:908924-910090/1-1166                        ------------------------------------------------------------
AY819032.1|Capsicum_annuum_cultivar_Sweet_3575/1-1190          ------------------------------------------------------------
AY819031.1|Capsicum_annuum_cultivar_Maor/1-1190                ------------------------------------------------------------
AY819030.1|Capsicum_annuum_cultivar_Jupiter/1-1190             ------------------------------------------------------------

AY819027.1|Capsicum_chinense_cultivar_habanero/1-3752          TGCTAAAAAAATCACAACTAAACCAAAACATTAAATTCGAAGAAAAAATTTCTACATCAC
AY819026.1|Capsicum_frutescens_cultivar_BG2814-6/1-3757        TGCTAAAAAAACCACAACTAAACCAAAACATCAAATTCGAAGAAAAAATTTCTACATCAC
AY819029.1|Capsicum_annuum_cultivar_Thai_Hot/1-3752            TGCTAAATAAACCACAACTAAACCAAAACACCAAATTCGAAGAAAAAATTTCTACATCAC
Hap2.2_Contig_3922:903461-907179/1-3718                        TGCTAAATAAACCACAACTAAACCAAAACACCAAATTCGAAGAAAAAATTTCTACATCAC
EF104910.1|Capsicum_chinense_cultivar_NMCA30036/1-1891         ------------------------------------------------------------
HM854860.1|Capsicum_frutescens_cultivar_shuanla/1-1671         ------------------------------------------------------------
GU300812.1|Capsicum_annuum_cultivar_Yidu-Red_inbred_201/1-1541 ------------------------------------------------------------
Hap2.1_Contig_3924:908924-910090/1-1166                        ------------------------------------------------------------
AY819032.1|Capsicum_annuum_cultivar_Sweet_3575/1-1190          ------------------------------------------------------------
AY819031.1|Capsicum_annuum_cultivar_Maor/1-1190                ------------------------------------------------------------
AY819030.1|Capsicum_annuum_cultivar_Jupiter/1-1190             ------------------------------------------------------------

AY819027.1|Capsicum_chinense_cultivar_habanero/1-3752          TACGAATTGATTAGC-AAAAAAAAACGTTTAAATGGATCTAGAAATGATCGAAACTTGAT
AY819026.1|Capsicum_frutescens_cultivar_BG2814-6/1-3757        TACGAATTGATTAGCAAAAAAAAAACATTTAAATGGATCTAGAAATGATCGAAACTTGAT
AY819029.1|Capsicum_annuum_cultivar_Thai_Hot/1-3752            TACGAATTGATTAGCAAAAAAAAAACGTTTAAATGGATCTAGAAATGATCGAAACTTGAT
Hap2.2_Contig_3922:903461-907179/1-3718                        TACGAATTGATTAGCAAAAAAAAAACGTTTAAATGGATCTAGAAATGATCGAAACTTGAT
EF104910.1|Capsicum_chinense_cultivar_NMCA30036/1-1891         ------------------------------------------------------------
HM854860.1|Capsicum_frutescens_cultivar_shuanla/1-1671         ------------------------------------------------------------
GU300812.1|Capsicum_annuum_cultivar_Yidu-Red_inbred_201/1-1541 ------------------------------------------------------------
Hap2.1_Contig_3924:908924-910090/1-1166                        ------------------------------------------------------------
AY819032.1|Capsicum_annuum_cultivar_Sweet_3575/1-1190          ------------------------------------------------------------
AY819031.1|Capsicum_annuum_cultivar_Maor/1-1190                ------------------------------------------------------------
AY819030.1|Capsicum_annuum_cultivar_Jupiter/1-1190             ------------------------------------------------------------

AY819027.1|Capsicum_chinense_cultivar_habanero/1-3752          TTTAACTAACCTTGTAAAGCAGCAACAACCCCTTAGCAGCTGGAGAAGAAGACGAAATGA
AY819026.1|Capsicum_frutescens_cultivar_BG2814-6/1-3757        TGTAACTAACCTTGCAAAGCAGCAACAACCCCATAGCAGCTGGAGAAGAAGACGAAATGA
AY819029.1|Capsicum_annuum_cultivar_Thai_Hot/1-3752            TTTAACTAACCTTGCAAAGCAGCAACAACCCCTTAGTAGCTGGAGAAGAAGACGAAATGA
Hap2.2_Contig_3922:903461-907179/1-3718                        TTTAACTAACCTTGCAAAGCAGCAACAACCCCTTAGTAGCTGGAGAAGAAGACGAAATGA
EF104910.1|Capsicum_chinense_cultivar_NMCA30036/1-1891         ------------------------------------------------------------
HM854860.1|Capsicum_frutescens_cultivar_shuanla/1-1671         ------------------------------------------------------------
GU300812.1|Capsicum_annuum_cultivar_Yidu-Red_inbred_201/1-1541 ------------------------------------------------------------
Hap2.1_Contig_3924:908924-910090/1-1166                        ------------------------------------------------------------
AY819032.1|Capsicum_annuum_cultivar_Sweet_3575/1-1190          ------------------------------------------------------------
AY819031.1|Capsicum_annuum_cultivar_Maor/1-1190                ------------------------------------------------------------
AY819030.1|Capsicum_annuum_cultivar_Jupiter/1-1190             ------------------------------------------------------------

AY819027.1|Capsicum_chinense_cultivar_habanero/1-3752          AAATGGCATTTTTGAGAGAAGTAGTTTCAAAAGCAGGAGTTGGAAATTGAAGAGGAGAGA
AY819026.1|Capsicum_frutescens_cultivar_BG2814-6/1-3757        AAATGACATTTTTGGAAGAAGTAGTTTCAAAAGCAGGAGTTGGGAATTGAAGAGGAGAGA
AY819029.1|Capsicum_annuum_cultivar_Thai_Hot/1-3752            AAATGGCATTTTTGGAAGAAGTAGTTTCAAAAGCAGGAGTTGGGAATTGAAGAGGAGAGA
Hap2.2_Contig_3922:903461-907179/1-3718                        AAATGGCATTTTTGGAAGAAGTAGTTTCAAAAGCAGGAGTTGGGAATTGAAGAGGAGAGA
EF104910.1|Capsicum_chinense_cultivar_NMCA30036/1-1891         ------------------------------------------------------------
HM854860.1|Capsicum_frutescens_cultivar_shuanla/1-1671         ------------------------------------------------------------
GU300812.1|Capsicum_annuum_cultivar_Yidu-Red_inbred_201/1-1541 ------------------------------------------------------------
Hap2.1_Contig_3924:908924-910090/1-1166                        ------------------------------------------------------------
AY819032.1|Capsicum_annuum_cultivar_Sweet_3575/1-1190          ------------------------------------------------------------
AY819031.1|Capsicum_annuum_cultivar_Maor/1-1190                ------------------------------------------------------------
AY819030.1|Capsicum_annuum_cultivar_Jupiter/1-1190             ------------------------------------------------------------

AY819027.1|Capsicum_chinense_cultivar_habanero/1-3752          GAGGGTGGGTTTTTTTAAATATTGGAATAATTGGAGGGTGTTAGGTGTATTATATTAAAT
AY819026.1|Capsicum_frutescens_cultivar_BG2814-6/1-3757        GAGGGTGGGTTTTTTTAAATATTGGAATAATTGGAGGGTGTTAGGTGTATTATATTAAAT
AY819029.1|Capsicum_annuum_cultivar_Thai_Hot/1-3752            GAGGGTGGGTTTTTTTAAATATTGGAATAATTGGAGGGTGTTAGGTGTATTATATTAAAT
Hap2.2_Contig_3922:903461-907179/1-3718                        GAGGGTGGGTTTTTTTAAATATTGGAATAATTGGAGGGTGTTAGGTGTATTATATTAAAT
EF104910.1|Capsicum_chinense_cultivar_NMCA30036/1-1891         ------------------------------------------------------------
HM854860.1|Capsicum_frutescens_cultivar_shuanla/1-1671         ------------------------------------------------------------
GU300812.1|Capsicum_annuum_cultivar_Yidu-Red_inbred_201/1-1541 ------------------------------------------------------------
Hap2.1_Contig_3924:908924-910090/1-1166                        ------------------------------------------------------------
AY819032.1|Capsicum_annuum_cultivar_Sweet_3575/1-1190          ------------------------------------------------------------
AY819031.1|Capsicum_annuum_cultivar_Maor/1-1190                ------------------------------------------------------------
AY819030.1|Capsicum_annuum_cultivar_Jupiter/1-1190             ------------------------------------------------------------

AY819027.1|Capsicum_chinense_cultivar_habanero/1-3752          TTGTAAAGTTGTAAAAATGATGAATTGGTCCCTTGGCCGACGCGTGGGCCCCACTTTTTC
AY819026.1|Capsicum_frutescens_cultivar_BG2814-6/1-3757        TTGTAAAGTTATAAAAATGATGAATTGGTCCCTTGACCGACGCATGGGCCCCACTTTTTT
AY819029.1|Capsicum_annuum_cultivar_Thai_Hot/1-3752            TTGTAAAGTTGTAAAAATGATGAATTGGTCCCTTGGCCGATGCGTGGGCCC---------
Hap2.2_Contig_3922:903461-907179/1-3718                        TTGTAAAGTTGTAAAAATGATGAATTGGTCCCTTGGCCGATGCGTGGGCCC---------
EF104910.1|Capsicum_chinense_cultivar_NMCA30036/1-1891         ------------------------------------------------------------
HM854860.1|Capsicum_frutescens_cultivar_shuanla/1-1671         ------------------------------------------------------------
GU300812.1|Capsicum_annuum_cultivar_Yidu-Red_inbred_201/1-1541 ------------------------------------------------------------
Hap2.1_Contig_3924:908924-910090/1-1166                        ------------------------------------------------------------
AY819032.1|Capsicum_annuum_cultivar_Sweet_3575/1-1190          ------------------------------------------------------------
AY819031.1|Capsicum_annuum_cultivar_Maor/1-1190                ------------------------------------------------------------
AY819030.1|Capsicum_annuum_cultivar_Jupiter/1-1190             ------------------------------------------------------------

AY819027.1|Capsicum_chinense_cultivar_habanero/1-3752          CACTTTTTCGTAAAAAATAAATCAAAAATAAATTAAGTAGGTATTTAACAAATTAATTTT
AY819026.1|Capsicum_frutescens_cultivar_BG2814-6/1-3757        CACTTTTTCGTAAAAAATAAATTAAAAAGAAATTAAGTAGGTATTTGACAAATTAATTTT
AY819029.1|Capsicum_annuum_cultivar_Thai_Hot/1-3752            CACTTTTTCATAAAAAATAAATCAAAAAGAAATTAAGTAGGTATTTGACAAATTAATTTT
Hap2.2_Contig_3922:903461-907179/1-3718                        CACTTTTTCATAAAAAATAAATCAAAAAGAAATTAAGTAGGTATTTGACAAATTAATTTT
EF104910.1|Capsicum_chinense_cultivar_NMCA30036/1-1891         ------------------------------------------------------------
HM854860.1|Capsicum_frutescens_cultivar_shuanla/1-1671         ------------------------------------------------------------
GU300812.1|Capsicum_annuum_cultivar_Yidu-Red_inbred_201/1-1541 ------------------------------------------------------------
Hap2.1_Contig_3924:908924-910090/1-1166                        ------------------------------------------------------------
AY819032.1|Capsicum_annuum_cultivar_Sweet_3575/1-1190          ------------------------------------------------------------
AY819031.1|Capsicum_annuum_cultivar_Maor/1-1190                ------------------------------------------------------------
AY819030.1|Capsicum_annuum_cultivar_Jupiter/1-1190             ------------------------------------------------------------

AY819027.1|Capsicum_chinense_cultivar_habanero/1-3752          GGAGGGTTCCTTCTTTGCCAATTATTCCCCACTAAGGTACTCTCATTCA--CTTATATTA
AY819026.1|Capsicum_frutescens_cultivar_BG2814-6/1-3757        GAAGGGTTCCTTCTTTGCCAATTATTCCCCACTAAGCTACTCTCATTCACTCTTATATTA
AY819029.1|Capsicum_annuum_cultivar_Thai_Hot/1-3752            GGAGGGTTCCTTCTTTGCCAATTATTCCCCACTAAGCTACTCCCATTCACTCTTATATTA
Hap2.2_Contig_3922:903461-907179/1-3718                        GGAGGGTTCCTTCTTTGCCAATTATTCCCCACTAAGCTACTCTCATTCACTCTTATATTA
EF104910.1|Capsicum_chinense_cultivar_NMCA30036/1-1891         ------------------------------------------------------------
HM854860.1|Capsicum_frutescens_cultivar_shuanla/1-1671         ------------------------------------------------------------
GU300812.1|Capsicum_annuum_cultivar_Yidu-Red_inbred_201/1-1541 ------------------------------------------------------------
Hap2.1_Contig_3924:908924-910090/1-1166                        ------------------------------------------------------------
AY819032.1|Capsicum_annuum_cultivar_Sweet_3575/1-1190          ------------------------------------------------------------
AY819031.1|Capsicum_annuum_cultivar_Maor/1-1190                ------------------------------------------------------------
AY819030.1|Capsicum_annuum_cultivar_Jupiter/1-1190             ------------------------------------------------------------

AY819027.1|Capsicum_chinense_cultivar_habanero/1-3752          TAGATTATAGTATAAAGTAATACAAACTATGAATTGTTTTTATATTTTATTTTACAGGTT
AY819026.1|Capsicum_frutescens_cultivar_BG2814-6/1-3757        TAGAT--TAGTATAAAGTAATACAAACTATGAATTGTTTTTATATTTTATTTTACAAGTT
AY819029.1|Capsicum_annuum_cultivar_Thai_Hot/1-3752            TAGATTATAGTATAAAGTAATACAAACTATGAATTGTTTTTATATTTTATTTTACAAGTT
Hap2.2_Contig_3922:903461-907179/1-3718                        TAGATTATAGTATAAAGTAATACAAACTATGAATTGTTTTTATATTTTATTTTACAAGTT
EF104910.1|Capsicum_chinense_cultivar_NMCA30036/1-1891         ------------------------------------------------------------
HM854860.1|Capsicum_frutescens_cultivar_shuanla/1-1671         ------------------------------------------------------------
GU300812.1|Capsicum_annuum_cultivar_Yidu-Red_inbred_201/1-1541 ------------------------------------------------------------
Hap2.1_Contig_3924:908924-910090/1-1166                        ------------------------------------------------------------
AY819032.1|Capsicum_annuum_cultivar_Sweet_3575/1-1190          ------------------------------------------------------------
AY819031.1|Capsicum_annuum_cultivar_Maor/1-1190                ------------------------------------------------------------
AY819030.1|Capsicum_annuum_cultivar_Jupiter/1-1190             ------------------------------------------------------------

AY819027.1|Capsicum_chinense_cultivar_habanero/1-3752          ATGAATAGTGTTTATATAGGTCTCTATTTCCATACAATCAACATTTTGTGGGCAGTTTTT
AY819026.1|Capsicum_frutescens_cultivar_BG2814-6/1-3757        ATGAATAGTGTTTATATAGGTCTCTATTTCCATACAATC-ACATTTTGTGGGCAGTTTTT
AY819029.1|Capsicum_annuum_cultivar_Thai_Hot/1-3752            ATGAATAGTGTTTATATAGGTCTCTATTTCCATACAATC-ACATTTTGTGGGCAGTTTTT
Hap2.2_Contig_3922:903461-907179/1-3718                        ATGAATAGTGTTTATATAGGTCTCTATTTCCATACAATC-ACATTTTGTGGGCAGTTTTT
EF104910.1|Capsicum_chinense_cultivar_NMCA30036/1-1891         ------------------------------------------------------------
HM854860.1|Capsicum_frutescens_cultivar_shuanla/1-1671         ------------------------------------------------------------
GU300812.1|Capsicum_annuum_cultivar_Yidu-Red_inbred_201/1-1541 ------------------------------------------------------------
Hap2.1_Contig_3924:908924-910090/1-1166                        ------------------------------------------------------------
AY819032.1|Capsicum_annuum_cultivar_Sweet_3575/1-1190          ------------------------------------------------------------
AY819031.1|Capsicum_annuum_cultivar_Maor/1-1190                ------------------------------------------------------------
AY819030.1|Capsicum_annuum_cultivar_Jupiter/1-1190             ------------------------------------------------------------

AY819027.1|Capsicum_chinense_cultivar_habanero/1-3752          TTGGGATTGTCACGAAGGCGAGGTTTGTTCATTTTGTGGAAAGAGATTTGGATTTCTACA
AY819026.1|Capsicum_frutescens_cultivar_BG2814-6/1-3757        TTGGGATTGTCACGAAGGCGAGGTTTGTTCATTTTGTGGAAAGAGAATTGGATTTCTACA
AY819029.1|Capsicum_annuum_cultivar_Thai_Hot/1-3752            TTGGGATTGTCACGAAGGCGAGGTTTGTTCATTTTGTGGAAAGAGAATTGGATTTCTACA
Hap2.2_Contig_3922:903461-907179/1-3718                        TTGGGATTGTCACGAAGGCGAGGTTTGTTCATTTTGTGGAAAGAGAATTGGATTTCTACA
EF104910.1|Capsicum_chinense_cultivar_NMCA30036/1-1891         ------------------------------------------------------------
HM854860.1|Capsicum_frutescens_cultivar_shuanla/1-1671         ------------------------------------------------------------
GU300812.1|Capsicum_annuum_cultivar_Yidu-Red_inbred_201/1-1541 ------------------------------------------------------------
Hap2.1_Contig_3924:908924-910090/1-1166                        ------------------------------------------------------------
AY819032.1|Capsicum_annuum_cultivar_Sweet_3575/1-1190          ------------------------------------------------------------
AY819031.1|Capsicum_annuum_cultivar_Maor/1-1190                ------------------------------------------------------------
AY819030.1|Capsicum_annuum_cultivar_Jupiter/1-1190             ------------------------------------------------------------

AY819027.1|Capsicum_chinense_cultivar_habanero/1-3752          TTTTTATCATCTTCTAGGTGTGATGTTGATACTACTATTTGCCCAAATATTTGTTTTAAA
AY819026.1|Capsicum_frutescens_cultivar_BG2814-6/1-3757        TTTTTATCATCTTCTAGGTGTGATGTTGATACTACTATTTGCCCAAATATTTGTTTTAAA
AY819029.1|Capsicum_annuum_cultivar_Thai_Hot/1-3752            TTTTTATCATCTTCTAGGTGTGATGTTGATACTACTATTTGCCCAAATATTTGTTTTAAA
Hap2.2_Contig_3922:903461-907179/1-3718                        TTTTTATCATCTTCTAGGTGTGATGTTGATACTACTATTTGCCCAAATATTTGTTTTAAA
EF104910.1|Capsicum_chinense_cultivar_NMCA30036/1-1891         ------------------------------------------------------------
HM854860.1|Capsicum_frutescens_cultivar_shuanla/1-1671         ------------------------------------------------------------
GU300812.1|Capsicum_annuum_cultivar_Yidu-Red_inbred_201/1-1541 ------------------------------------------------------------
Hap2.1_Contig_3924:908924-910090/1-1166                        ------------------------------------------------------------
AY819032.1|Capsicum_annuum_cultivar_Sweet_3575/1-1190          ------------------------------------------------------------
AY819031.1|Capsicum_annuum_cultivar_Maor/1-1190                ------------------------------------------------------------
AY819030.1|Capsicum_annuum_cultivar_Jupiter/1-1190             ------------------------------------------------------------

AY819027.1|Capsicum_chinense_cultivar_habanero/1-3752          CATATTAATATTATGTATCAAAATGTGTACAATATAATTTAACACACGTGCAGTATGCAT
AY819026.1|Capsicum_frutescens_cultivar_BG2814-6/1-3757        CATATTAATATTATGTATCAAAATGTGTACAATATAATTTAACACACGTGCAGTATGCAT
AY819029.1|Capsicum_annuum_cultivar_Thai_Hot/1-3752            CATATTAATATTATGTATCAAAATGTGTACAATATAATTTAACACACGTGCAGTATGCAT
Hap2.2_Contig_3922:903461-907179/1-3718                        CATATTAATATTATGTATCAAAATGTGTACAATATAATTTAACACACGTGCAGTATGCAT
EF104910.1|Capsicum_chinense_cultivar_NMCA30036/1-1891         ------------------------------------------------------------
HM854860.1|Capsicum_frutescens_cultivar_shuanla/1-1671         ------------------------------------------------------------
GU300812.1|Capsicum_annuum_cultivar_Yidu-Red_inbred_201/1-1541 ------------------------------------------------------------
Hap2.1_Contig_3924:908924-910090/1-1166                        ------------------------------------------------------------
AY819032.1|Capsicum_annuum_cultivar_Sweet_3575/1-1190          ------------------------------------------------------------
AY819031.1|Capsicum_annuum_cultivar_Maor/1-1190                ------------------------------------------------------------
AY819030.1|Capsicum_annuum_cultivar_Jupiter/1-1190             ------------------------------------------------------------

AY819027.1|Capsicum_chinense_cultivar_habanero/1-3752          GTATCGCGAAACTAGTTAATTACRTGCATCACATGTAATAGCAATAGTATTATTGTAAGA
AY819026.1|Capsicum_frutescens_cultivar_BG2814-6/1-3757        GTATCGCGAAAGTAGTTAATTACATGCATCACATGTAATAGCAATAGCATTATTGTAAGA
AY819029.1|Capsicum_annuum_cultivar_Thai_Hot/1-3752            GTATCGCGAAACTAGTTAATTACATGCATCACATGTAATAGCAATAGTATTATTGTACGA
Hap2.2_Contig_3922:903461-907179/1-3718                        GTATCGCGAAACTAGTTAATTACATGCATCACATGTAATAGCAATAGTATTATTGTACGA
EF104910.1|Capsicum_chinense_cultivar_NMCA30036/1-1891         ------------------------------------------------------------
HM854860.1|Capsicum_frutescens_cultivar_shuanla/1-1671         ------------------------------------------------------------
GU300812.1|Capsicum_annuum_cultivar_Yidu-Red_inbred_201/1-1541 ------------------------------------------------------------
Hap2.1_Contig_3924:908924-910090/1-1166                        ------------------------------------------------------------
AY819032.1|Capsicum_annuum_cultivar_Sweet_3575/1-1190          ------------------------------------------------------------
AY819031.1|Capsicum_annuum_cultivar_Maor/1-1190                ------------------------------------------------------------
AY819030.1|Capsicum_annuum_cultivar_Jupiter/1-1190             ------------------------------------------------------------

AY819027.1|Capsicum_chinense_cultivar_habanero/1-3752          CGTACTAATATATTAGTATCTAGTCTAGCTACTAATTTCCTCTTAACCGTCTCCATGCTG
AY819026.1|Capsicum_frutescens_cultivar_BG2814-6/1-3757        CGTACTAATATATTAGTATCTAGTCTAGCTACTAATTTCCTCTTAACCGTCTCCATGCTG
AY819029.1|Capsicum_annuum_cultivar_Thai_Hot/1-3752            CGTACTAATATATTAGTATCTATTCTAGCTACTAATTTCCTCTTAACCGTCTCCATGCTG
Hap2.2_Contig_3922:903461-907179/1-3718                        CGTACTAATATATTAGTATCTATTCTAGCTACTAATTTCCTCTTAACCGTCTCCATGCTG
EF104910.1|Capsicum_chinense_cultivar_NMCA30036/1-1891         ------------------------------------------------------------
HM854860.1|Capsicum_frutescens_cultivar_shuanla/1-1671         ------------------------------------------------------------
GU300812.1|Capsicum_annuum_cultivar_Yidu-Red_inbred_201/1-1541 ------------------------------------------------------------
Hap2.1_Contig_3924:908924-910090/1-1166                        ------------------------------------------------------------
AY819032.1|Capsicum_annuum_cultivar_Sweet_3575/1-1190          ------------------------------------------------------------
AY819031.1|Capsicum_annuum_cultivar_Maor/1-1190                ------------------------------------------------------------
AY819030.1|Capsicum_annuum_cultivar_Jupiter/1-1190             ------------------------------------------------------------

AY819027.1|Capsicum_chinense_cultivar_habanero/1-3752          ACAACAACGCCACAGTGCAACGAGCCTTCTATAAAAGTTGAATTATATAAAAATAAGGTA
AY819026.1|Capsicum_frutescens_cultivar_BG2814-6/1-3757        ACAACAACGCCACAGTGCAACGAGCCTTCTATAAAAGTTGAATTATATAAAAATAAGGTA
AY819029.1|Capsicum_annuum_cultivar_Thai_Hot/1-3752            AAAACAACGCCACAGTGCAACGAGCCTTCTATAAAAGTTGAATTATATAAAAATAAGGTA
Hap2.2_Contig_3922:903461-907179/1-3718                        AAAACAACGCCACAGTGCAACGAGCCTTCTATAAAAGTTGAATTATATAAAAATAAGGTA
EF104910.1|Capsicum_chinense_cultivar_NMCA30036/1-1891         ------------------------------------------------------------
HM854860.1|Capsicum_frutescens_cultivar_shuanla/1-1671         ------------------------------------------------------------
GU300812.1|Capsicum_annuum_cultivar_Yidu-Red_inbred_201/1-1541 ------------------------------------------------------------
Hap2.1_Contig_3924:908924-910090/1-1166                        ------------------------------------------------------------
AY819032.1|Capsicum_annuum_cultivar_Sweet_3575/1-1190          ------------------------------------------------------------
AY819031.1|Capsicum_annuum_cultivar_Maor/1-1190                ------------------------------------------------------------
AY819030.1|Capsicum_annuum_cultivar_Jupiter/1-1190             ------------------------------------------------------------

AY819027.1|Capsicum_chinense_cultivar_habanero/1-3752          CAGTCTAGAAATAAAACTAACAAAAAGGTAACCTATAGTTTGGGGGTTGGGTAGAGGTTG
AY819026.1|Capsicum_frutescens_cultivar_BG2814-6/1-3757        CAGTCTAGAAATAAAACTAACAAAAAGGTAACCTATAGTTTGGGGGTTGGGTAGAGGTTG
AY819029.1|Capsicum_annuum_cultivar_Thai_Hot/1-3752            CAGTTTAGAAATAAAACTAACAAAAAGGTAACCTATAGTTTGGGGGTTGGGTAGAGGTTG
Hap2.2_Contig_3922:903461-907179/1-3718                        CAGTTTAGAAATAAAACTAACAAAAAGGTAACCTATAGTTTGGGGGTTGGGTAGAGGTTG
EF104910.1|Capsicum_chinense_cultivar_NMCA30036/1-1891         ------------------------------------------------------------
HM854860.1|Capsicum_frutescens_cultivar_shuanla/1-1671         ------------------------------------------------------------
GU300812.1|Capsicum_annuum_cultivar_Yidu-Red_inbred_201/1-1541 ------------------------------------------------------------
Hap2.1_Contig_3924:908924-910090/1-1166                        ------------------------------------------------------------
AY819032.1|Capsicum_annuum_cultivar_Sweet_3575/1-1190          ------------------------------------------------------------
AY819031.1|Capsicum_annuum_cultivar_Maor/1-1190                ------------------------------------------------------------
AY819030.1|Capsicum_annuum_cultivar_Jupiter/1-1190             ------------------------------------------------------------

AY819027.1|Capsicum_chinense_cultivar_habanero/1-3752          TTTAGCCAGTAACTCTATTATTTCATTTCCTTTTGTCTATATAAGTGTATCCATATATGC
AY819026.1|Capsicum_frutescens_cultivar_BG2814-6/1-3757        TTTAGCCAGTAACTCTATTATTTCATTTCCTTTTGTCTATATAAGTGTATCCATATATGC
AY819029.1|Capsicum_annuum_cultivar_Thai_Hot/1-3752            TTTAGCCAGTAACTCTATTATTTCATTTCCTTTTGTCTATATAAGTGTATCCATATATGC
Hap2.2_Contig_3922:903461-907179/1-3718                        TTTAGCCAGTAACTCTATTATTTCATTTCCTTTTGTCTATATAAGTGTATCCATATATGC
EF104910.1|Capsicum_chinense_cultivar_NMCA30036/1-1891         ------------------------------------------------------------
HM854860.1|Capsicum_frutescens_cultivar_shuanla/1-1671         ------------------------------------------------------------
GU300812.1|Capsicum_annuum_cultivar_Yidu-Red_inbred_201/1-1541 ------------------------------------------------------------
Hap2.1_Contig_3924:908924-910090/1-1166                        ------------------------------------------------------------
AY819032.1|Capsicum_annuum_cultivar_Sweet_3575/1-1190          ------------------------------------------------------------
AY819031.1|Capsicum_annuum_cultivar_Maor/1-1190                ------------------------------------------------------------
AY819030.1|Capsicum_annuum_cultivar_Jupiter/1-1190             ------------------------------------------------------------

AY819027.1|Capsicum_chinense_cultivar_habanero/1-3752          AAGAAAATGTCAACCGGCCAGCAGCATATAATTTATTTGTTAAATTAATTATGGCTTTTG
AY819026.1|Capsicum_frutescens_cultivar_BG2814-6/1-3757        AAGAAAATGTCAACCGGCCAGCAGCATAT-ATTTATTTGTTAAATTAATTATGGCTTTTG
AY819029.1|Capsicum_annuum_cultivar_Thai_Hot/1-3752            AAGAAAATGTCAACCGGCCAGCAGCATAT-ATTTATTTGTTAAATTAATTATGGCTTTTG
Hap2.2_Contig_3922:903461-907179/1-3718                        AAGAAAATGTCAACCGGCCAGCAGCATAT-ATTTATTTGTTAAATTAATTATGGCTTTTG
EF104910.1|Capsicum_chinense_cultivar_NMCA30036/1-1891         ------ATGTCAACCGGCCAGCAGCATAT-ATTTATTTGTTAAATTAATTATGGCTTTTG
HM854860.1|Capsicum_frutescens_cultivar_shuanla/1-1671         --------------------------------------------------ATGGCTTTTG
GU300812.1|Capsicum_annuum_cultivar_Yidu-Red_inbred_201/1-1541 -------------CCGGCCAGCAGCATAT-ATTTATTTGTTAAATTAATTATGGCTTTTG
Hap2.1_Contig_3924:908924-910090/1-1166                        ------------------------------------------------------------
AY819032.1|Capsicum_annuum_cultivar_Sweet_3575/1-1190          ------------------------------------------------------------
AY819031.1|Capsicum_annuum_cultivar_Maor/1-1190                ------------------------------------------------------------
AY819030.1|Capsicum_annuum_cultivar_Jupiter/1-1190             ------------------------------------------------------------

AY819027.1|Capsicum_chinense_cultivar_habanero/1-3752          CATTACCATCATCACTTGTTTCAGTTTGTGACAAATCTTTTATCAAACCTTCCTCTCTCA
AY819026.1|Capsicum_frutescens_cultivar_BG2814-6/1-3757        CATTACCATCATCACTTGTTTCAATTTGTGACAAATCTTTTATTAAACCTTCCTCTCTCA
AY819029.1|Capsicum_annuum_cultivar_Thai_Hot/1-3752            CATTACCATCATCACTTGTTTCAGTTTGTAACAAATCTTTTATCAAACCTTCCTCTCTCA
Hap2.2_Contig_3922:903461-907179/1-3718                        CATTACCATCATCACTTGTTTCAGTTTGTAACAAATCTTTTATCAAACCTTCCTCTCTCA
EF104910.1|Capsicum_chinense_cultivar_NMCA30036/1-1891         CATTACCATCATCACTTGTTTCAGTTTGTGACAAATCTTTTATCAAACCTTCCTCTCTCA
HM854860.1|Capsicum_frutescens_cultivar_shuanla/1-1671         CATTACCATCATCACTTGTTTCAGTTTGTGACAAATCTTTTATCAAACCTTCCTCTCTCA
GU300812.1|Capsicum_annuum_cultivar_Yidu-Red_inbred_201/1-1541 CATTACCATCATCACTTGTTTCAGTTTGTAACAAATCTTTTATCAAACCTTCCTCTCTCA
Hap2.1_Contig_3924:908924-910090/1-1166                        ------------------------------------------------------------
AY819032.1|Capsicum_annuum_cultivar_Sweet_3575/1-1190          ------------------------------------------------------------
AY819031.1|Capsicum_annuum_cultivar_Maor/1-1190                ------------------------------------------------------------
AY819030.1|Capsicum_annuum_cultivar_Jupiter/1-1190             ------------------------------------------------------------

AY819027.1|Capsicum_chinense_cultivar_habanero/1-3752          CCCCCTCTAAACTTAGATTTCACAAGCTATCTTTCATCGATCAATCTTTAAGTAATATGT
AY819026.1|Capsicum_frutescens_cultivar_BG2814-6/1-3757        CCCCCTCTACACTTAGATTTCACAAGCTATCTTTCATCGATCAATCTTTAAGTAATATGT
AY819029.1|Capsicum_annuum_cultivar_Thai_Hot/1-3752            CCCCCTCTACACTTAGATTTCACAAGCTATCTTTCATCGATCAATCTTTAAGTAATATGT
Hap2.2_Contig_3922:903461-907179/1-3718                        CCCCCTCTACACTTAGATTTCACAAGCTATCTTTCATCGATCAATCTTTAAGTAATATGT
EF104910.1|Capsicum_chinense_cultivar_NMCA30036/1-1891         CCCCCTCTACACTTAGATTTCACAAGCTATCTTTCATCGATCAATCTTTAAGTAATATGT
HM854860.1|Capsicum_frutescens_cultivar_shuanla/1-1671         CCCCCTCTAAACTTAGATTTCACAAGCTATCTTTCATCGATCAATCTTTAAGTAATATGT
GU300812.1|Capsicum_annuum_cultivar_Yidu-Red_inbred_201/1-1541 CCCCCTCTACACTTAGATTTCACAAGCTATCTTTCATCGATCAATCTTTAAGTAATATGT
Hap2.1_Contig_3924:908924-910090/1-1166                        ------------------------------------------------------------
AY819032.1|Capsicum_annuum_cultivar_Sweet_3575/1-1190          ------------------------------------------------------------
AY819031.1|Capsicum_annuum_cultivar_Maor/1-1190                ------------------------------------------------------------
AY819030.1|Capsicum_annuum_cultivar_Jupiter/1-1190             ------------------------------------------------------------

AY819027.1|Capsicum_chinense_cultivar_habanero/1-3752          ATATCCCTTGTGCATTTTTTTACCCTAAAGTACAACAAAGACTAGAAGACTCCAAAAATT
AY819026.1|Capsicum_frutescens_cultivar_BG2814-6/1-3757        ATATCCCTTGTGCATTTTTTTACCCTAAAGTACAACAAAGACTAGAAGACTCCAAAAATT
AY819029.1|Capsicum_annuum_cultivar_Thai_Hot/1-3752            ATATCCCTTGTGCATTTTTTTACCCTAAAGTACAACAAAGACTAGAAGACTCCAAAAATT
Hap2.2_Contig_3922:903461-907179/1-3718                        ATATCCCTTGTGCATTTTTTTACCCTAAAGTACAACAAAGACTAGAAGACTCCAAAAATT
EF104910.1|Capsicum_chinense_cultivar_NMCA30036/1-1891         ACATCCCTTGTGCATTTTTTTACCCTAAAGTACAACAAAGACTAGAAGACTCCAAAAATT
HM854860.1|Capsicum_frutescens_cultivar_shuanla/1-1671         ATATCCCTTGTGCATTTTTTTACCCTAAAGTACAACAAAGACTAGAAGACTCCAAAAATT
GU300812.1|Capsicum_annuum_cultivar_Yidu-Red_inbred_201/1-1541 ATATCCCTTGTGCATTTTTTTACCCTAAAGTACAACAAAGACTAGAAGACTCCAAAAATT
Hap2.1_Contig_3924:908924-910090/1-1166                        ------------------------------------------------------------
AY819032.1|Capsicum_annuum_cultivar_Sweet_3575/1-1190          ------------------------------------------------------------
AY819031.1|Capsicum_annuum_cultivar_Maor/1-1190                ------------------------------------------------------------
AY819030.1|Capsicum_annuum_cultivar_Jupiter/1-1190             ------------------------------------------------------------

AY819027.1|Capsicum_chinense_cultivar_habanero/1-3752          CTGATGAGCTTTCCCATATAGCCCACTTGCTACAAACATCTCTATCACAAACTCTAGTCT
AY819026.1|Capsicum_frutescens_cultivar_BG2814-6/1-3757        CTGATGAGCTTTCCCATATAGCCCACTTGCTACAAACATCTCTATCACAAACTCTAGTCT
AY819029.1|Capsicum_annuum_cultivar_Thai_Hot/1-3752            CTGATGAGCTTTCCCATATAGCCCACTTGCTACAAACATCTCTATCACAAACTCTAGTCT
Hap2.2_Contig_3922:903461-907179/1-3718                        CTGATGAGCTTTCCCATATAGCCCACTTGCTACAAACATCTCTATCACAAACTCTAGTCT
EF104910.1|Capsicum_chinense_cultivar_NMCA30036/1-1891         CTGATGAGCTTTCCCATATAGCCCACTTGCTACAAACATCTCTATCACAAACTCTAGTCT
HM854860.1|Capsicum_frutescens_cultivar_shuanla/1-1671         CTGATGAGCTTTCCCATATAGCCCACTTGCTACAAACATCTCTATCACAAACTCTAGTCT
GU300812.1|Capsicum_annuum_cultivar_Yidu-Red_inbred_201/1-1541 CTGATGAGCTTTCCCATATAGCCCACTTGCTACAAACATCTCTATCACAAACTCTAGTCT
Hap2.1_Contig_3924:908924-910090/1-1166                        ------------------------------------------------------------
AY819032.1|Capsicum_annuum_cultivar_Sweet_3575/1-1190          ------------------------------------------------------------
AY819031.1|Capsicum_annuum_cultivar_Maor/1-1190                ------------------------------------------------------------
AY819030.1|Capsicum_annuum_cultivar_Jupiter/1-1190             ------------------------------------------------------------

AY819027.1|Capsicum_chinense_cultivar_habanero/1-3752          CTTACTATCCTTATGCAGGAAAGTTGAAGGACAATGCTACTGTTGACTGTAACGATATGG
AY819026.1|Capsicum_frutescens_cultivar_BG2814-6/1-3757        CTTACTATCCTTATGCAGGAAAGTTGAAAGACAATGCTACTGTTGACTGTAACGATATGG
AY819029.1|Capsicum_annuum_cultivar_Thai_Hot/1-3752            CTTACTATCCTTATGCTGGAAAGTTGAAGGACAATGCTACTGTTGACTGTAACGATATGG
Hap2.2_Contig_3922:903461-907179/1-3718                        CTTACTATCCTTATGCTGGAAAGTTGAAGGACAATGCTACTGTTGACTGTAACGATATGG
EF104910.1|Capsicum_chinense_cultivar_NMCA30036/1-1891         CTTACTATCCTTATGCAGGAAAGTTGAAGGACAATGCTACTGTTGACTGTAACGATATGG
HM854860.1|Capsicum_frutescens_cultivar_shuanla/1-1671         CTTACTATCCTTATGCAGGAAAGTTGAAGGACAATGCTACTGTTGACTGTAACGATATGG
GU300812.1|Capsicum_annuum_cultivar_Yidu-Red_inbred_201/1-1541 CTTACTATCCTTATGCTGGAAAGTTGAAGGACAATGCTACTGTTGACTGTAACGATATGG
Hap2.1_Contig_3924:908924-910090/1-1166                        ------------------------------------------------------------
AY819032.1|Capsicum_annuum_cultivar_Sweet_3575/1-1190          ------------------------------------------------------------
AY819031.1|Capsicum_annuum_cultivar_Maor/1-1190                ------------------------------------------------------------
AY819030.1|Capsicum_annuum_cultivar_Jupiter/1-1190             ------------------------------------------------------------

AY819027.1|Capsicum_chinense_cultivar_habanero/1-3752          GAGCTGAGTTCTTGAGTGTTCGAATAAAATGTTCCATGTCTGAAATTCTTGATCATCCTC
AY819026.1|Capsicum_frutescens_cultivar_BG2814-6/1-3757        GAGCTGAGTTCTTGAGTGTTCGAATAAAATGTTCCATGTCTGAAATTCTTGATCATCCTC
AY819029.1|Capsicum_annuum_cultivar_Thai_Hot/1-3752            GAGCTGAGTTCTTGAGTGTTCGAATAAAATGTTCCATGTCTGAAATTCTTGATCATCCTC
Hap2.2_Contig_3922:903461-907179/1-3718                        GAGCTGAGTTCTTGAGTGTTCGAATAAAATGTTCCATGTCTGAAATTCTTGATCATCCTC
EF104910.1|Capsicum_chinense_cultivar_NMCA30036/1-1891         GAGCTGAGTTCTTGAGTGTTCGAATAAAATGTTCCATGTCTGAAATTCTTGATCATCCTC
HM854860.1|Capsicum_frutescens_cultivar_shuanla/1-1671         GAGCTGAGTTCTTGAGTGTTCGAATAAAATGTTCCATGTCTGAAATTCTTGATCATCCTC
GU300812.1|Capsicum_annuum_cultivar_Yidu-Red_inbred_201/1-1541 GAGCTGAGTTCTTGAGTGTTCGAATAAAATGTTCCATGTCTGAAATTCTTGATCATCCTC
Hap2.1_Contig_3924:908924-910090/1-1166                        ------------------------------------------------------------
AY819032.1|Capsicum_annuum_cultivar_Sweet_3575/1-1190          ------------------------------------------------------------
AY819031.1|Capsicum_annuum_cultivar_Maor/1-1190                ------------------------------------------------------------
AY819030.1|Capsicum_annuum_cultivar_Jupiter/1-1190             ------------------------------------------------------------

AY819027.1|Capsicum_chinense_cultivar_habanero/1-3752          ATGCATCTCTTGCAGAGAGCATAGTTTTGCCCAAGGATTTGCCTTGGGCGAATAATTGTG
AY819026.1|Capsicum_frutescens_cultivar_BG2814-6/1-3757        ATGCATCTCTTGCAGAGAGCATAGTTTTGCCCAAGGATTTGCCTTGGGCGAATAATTGTG
AY819029.1|Capsicum_annuum_cultivar_Thai_Hot/1-3752            ATGCATCTCTTGCAGAGAGCATAGTTTTGCCCAAGGATTTGCCTTGGGCGAATAATTGTG
Hap2.2_Contig_3922:903461-907179/1-3718                        ATGCATCTCTTGCAGAGAGCATAGTTTTGCCCAAGGATTTGCCTTGGGCGAATAATTGTG
EF104910.1|Capsicum_chinense_cultivar_NMCA30036/1-1891         ATGCATCTCTTGCAGAGAGCATAGTTTTGCCCAAGGATTTGCCTTGGGCGAATAATTGTG
HM854860.1|Capsicum_frutescens_cultivar_shuanla/1-1671         ATGCATCTCTTGCAGAGAGCATAGTTTTGCCCAAGGATTTGCCTTGGGCGAATAATTGTG
GU300812.1|Capsicum_annuum_cultivar_Yidu-Red_inbred_201/1-1541 ATGCATCTCTTGCAGAGAGCATAGTTTTGCCCAAGGATTTGCCTTGGGCGAATAATTGTG
Hap2.1_Contig_3924:908924-910090/1-1166                        ------------------------------------------------------------
AY819032.1|Capsicum_annuum_cultivar_Sweet_3575/1-1190          ------------------------------------------------------------
AY819031.1|Capsicum_annuum_cultivar_Maor/1-1190                ------------------------------------------------------------
AY819030.1|Capsicum_annuum_cultivar_Jupiter/1-1190             ------------------------------------------------------------

AY819027.1|Capsicum_chinense_cultivar_habanero/1-3752          AAGGTGGTAATTTGCTTGTAGTTCAAGTAAGTAAGTTTGATTGTGGGGGAATAGCCATCA
AY819026.1|Capsicum_frutescens_cultivar_BG2814-6/1-3757        AAGGTGGTAATTTGCTTGTAGTTCAAGTAAGTAAGTTTGATTGTGGGGGAATAGCCATCA
AY819029.1|Capsicum_annuum_cultivar_Thai_Hot/1-3752            AAGGTGGTAATTTGCTTGTAGTTCAAGTAAGTAAGTTTGATTGTGGGGGAATAGCCATCA
Hap2.2_Contig_3922:903461-907179/1-3718                        AAGGTGGTAATTTGCTTGTAGTTCAAGTAAGTAAGTTTGATTGTGGGGGAATAGCCATCA
EF104910.1|Capsicum_chinense_cultivar_NMCA30036/1-1891         AAGGTGGTAATTTGCTTGTAGTTC----AAGTAAGTTTGATTGTGGGGGAATAGCCATCA
HM854860.1|Capsicum_frutescens_cultivar_shuanla/1-1671         AAGGTGGTAATTTGCTTGTAGTTCAAGTAAGTAAGTTTGATTGTGGGGGAATAGCCATCA
GU300812.1|Capsicum_annuum_cultivar_Yidu-Red_inbred_201/1-1541 AAGGTGGTAATTTGCTTGTAGTTCAAGTAAGTAAGTTTGATTGTGGGGGAATAGCCATCA
Hap2.1_Contig_3924:908924-910090/1-1166                        ------------------------------------------------------------
AY819032.1|Capsicum_annuum_cultivar_Sweet_3575/1-1190          ------------------------------------------------------------
AY819031.1|Capsicum_annuum_cultivar_Maor/1-1190                ------------------------------------------------------------
AY819030.1|Capsicum_annuum_cultivar_Jupiter/1-1190             ------------------------------------------------------------

AY819027.1|Capsicum_chinense_cultivar_habanero/1-3752          GTGTATGCTTTTCGCACAAGATTGGTGATGGTTGCTCTCTGCTTAATTTCCTTAATGATT
AY819026.1|Capsicum_frutescens_cultivar_BG2814-6/1-3757        GTGTATGCTTTTCGCACAAGATTGGTGATGGTTGCTCTCTGCTTAATTTCCTTAATGATT
AY819029.1|Capsicum_annuum_cultivar_Thai_Hot/1-3752            GTGTATGCTTTTCGCACAAGATTGGTGATGGTTGCTCTCTGCTTAATTTCCTTAATGATT
Hap2.2_Contig_3922:903461-907179/1-3718                        GTGTATGCTTTTCGCACAAGATTGGTGATGGTTGCTCTCTGCTTAATTTCCTTAATGATT
EF104910.1|Capsicum_chinense_cultivar_NMCA30036/1-1891         GTGTATGCTTTTCGCACAAGATTGGTGATGGTTGCTCTCTGCTTAATTTCCTTAATGATT
HM854860.1|Capsicum_frutescens_cultivar_shuanla/1-1671         GTGTATGCTTTTCGCACAAGATTGGTGATGGTTGCTCTCTGCTTAATTTCCTTAATGATT
GU300812.1|Capsicum_annuum_cultivar_Yidu-Red_inbred_201/1-1541 GTGTATGCTTTTCGCACAAGATTGGTGATGGTTGCTCTCTGCTTAATTTCCTTAATGATT
Hap2.1_Contig_3924:908924-910090/1-1166                        ------------------------------------------------------------
AY819032.1|Capsicum_annuum_cultivar_Sweet_3575/1-1190          ------------------------------------------------------------
AY819031.1|Capsicum_annuum_cultivar_Maor/1-1190                ------------------------------------------------------------
AY819030.1|Capsicum_annuum_cultivar_Jupiter/1-1190             ------------------------------------------------------------

AY819027.1|Capsicum_chinense_cultivar_habanero/1-3752          GGTCTAGCGTTACTCGTGATCATACGACAACAGCTTTAGTTCCATCTCCTAGATTTGTAG
AY819026.1|Capsicum_frutescens_cultivar_BG2814-6/1-3757        GGTCTAGCGTTACTCGTGATCATACGACAACAACTTTAGTTCCATCTCCTAGATTTGTAG
AY819029.1|Capsicum_annuum_cultivar_Thai_Hot/1-3752            GGTCTAGCGTTACTCGTGATCATACGACAACAACTTTAGTTCCATCTCCTAGATTTGTAG
Hap2.2_Contig_3922:903461-907179/1-3718                        GGTCTAGCGTTACTCGTGATCGTACGACAACAACTTTAGTTCCATCTCCTAGATTTGTAG
EF104910.1|Capsicum_chinense_cultivar_NMCA30036/1-1891         GGTCTAGCGTTACTCGTGATCATACGACAACAACTTTAGTTCCATCTCCTAGATTTGTAG
HM854860.1|Capsicum_frutescens_cultivar_shuanla/1-1671         GGTCTAGCGTTACTCGTGATCATACGACAACAGCTTTAGTTCCATCTCCTAGATTTGTAG
GU300812.1|Capsicum_annuum_cultivar_Yidu-Red_inbred_201/1-1541 GGTCTAGCGTTACTCGTGATCGTACGACAACAACTTTAGTTCCATCTCCTAGATTTGTAG
Hap2.1_Contig_3924:908924-910090/1-1166                        ------------------------------------------------------------
AY819032.1|Capsicum_annuum_cultivar_Sweet_3575/1-1190          ------------------------------------------------------------
AY819031.1|Capsicum_annuum_cultivar_Maor/1-1190                ------------------------------------------------------------
AY819030.1|Capsicum_annuum_cultivar_Jupiter/1-1190             ------------------------------------------------------------

AY819027.1|Capsicum_chinense_cultivar_habanero/1-3752          GAGATTCTGTCTTCTCTACAAAAAAATATGGTTCTCTTATTACGCCACAAATTTTGTCCG
AY819026.1|Capsicum_frutescens_cultivar_BG2814-6/1-3757        GAGATTCTGTCTTCTCTACAAAAAAATATGGTTCTCTTATTACGCCACAAATTTTGTCCG
AY819029.1|Capsicum_annuum_cultivar_Thai_Hot/1-3752            GAGATTCAGTCTTCTCTACACAAAAATATGGTTCTCTCATTACGCCACAAATTTTGTCCG
Hap2.2_Contig_3922:903461-907179/1-3718                        GAGATTCAGTCTTCTCTACACAAAAATATGGTTCTCTCATTACGCCACAAATTTTGTCCG
EF104910.1|Capsicum_chinense_cultivar_NMCA30036/1-1891         GAGATTCTGTCTTCTCTACAAAAACATATGGTTCTCTTATTACGCCACAAATTTTGTCCG
HM854860.1|Capsicum_frutescens_cultivar_shuanla/1-1671         GAGATTCTGTTTTCTCTACAAAAAAATATGGTTCTCTTATTACGCCACAAATTTTGTCCG
GU300812.1|Capsicum_annuum_cultivar_Yidu-Red_inbred_201/1-1541 GAGATTCAGTCTTCTCTACACAAAAATATGGTTCTCTCATTACGCCACAAATTTTGTCCG
Hap2.1_Contig_3924:908924-910090/1-1166                        ------------------------------------------------------------
AY819032.1|Capsicum_annuum_cultivar_Sweet_3575/1-1190          ------------------------------------------------------------
AY819031.1|Capsicum_annuum_cultivar_Maor/1-1190                ------------------------------------------------------------
AY819030.1|Capsicum_annuum_cultivar_Jupiter/1-1190             ------------------------------------------------------------

AY819027.1|Capsicum_chinense_cultivar_habanero/1-3752          ATCTCAACGAGTGCGTACAGAAAAGACTCATTTTTCCTACAGATAAGTTAGATGCACTTC
AY819026.1|Capsicum_frutescens_cultivar_BG2814-6/1-3757        ATCTCAACGAGTGCGTACAGAAAAGACTCATTTTTCCTACAGATAAGTTAGATGCACTTC
AY819029.1|Capsicum_annuum_cultivar_Thai_Hot/1-3752            ATCTCAACCAGTGCGTACAGAAAAGACTCATTTTTCCTACAGATAAGTTAGATGCACTTC
Hap2.2_Contig_3922:903461-907179/1-3718                        ATCTCAACCAGTGCGTACAGAAAAGACTCATTTTTCCTACAGATAAGTTAGATGCACTTC
EF104910.1|Capsicum_chinense_cultivar_NMCA30036/1-1891         ATCTCAACGAGTGCGTACAGAAAAGACTCATTTTTCCTACAGATAAGTTAGATGCACTTC
HM854860.1|Capsicum_frutescens_cultivar_shuanla/1-1671         ATCTCAACGAGTGCGTACAGAAAAGACTCATTTTTCCTACAGATAAGTTAGATGCACTTC
GU300812.1|Capsicum_annuum_cultivar_Yidu-Red_inbred_201/1-1541 ATCTCAACCAGTGCGTACAGAAAAGACTCATTTTTCCTACAGATAAGTTAGATGCACTTC
Hap2.1_Contig_3924:908924-910090/1-1166                        -------------------GAAAAGACTCATTTTTCCTACAGATAAGTTAGATGCACTTC
AY819032.1|Capsicum_annuum_cultivar_Sweet_3575/1-1190          -------------------GAAAAGACTCATTTTTCCTACAGATAAGTTAGATGCACTTC
AY819031.1|Capsicum_annuum_cultivar_Maor/1-1190                -------------------GAAAAGACTCATTTTTCCTACAGATAAGTTAGATGCACTTC
AY819030.1|Capsicum_annuum_cultivar_Jupiter/1-1190             -------------------GAAAAGACTCATTTTTCCTACAGATAAGTTAGATGCACTTC

AY819027.1|Capsicum_chinense_cultivar_habanero/1-3752          GAGCTAAGGTAATACTACCATCGTCCATTATTGTTTGTCTTACGGTATTTTTGAAAAGAA
AY819026.1|Capsicum_frutescens_cultivar_BG2814-6/1-3757        GAGCTAAGGTAATACTACCATCGTCCATTATTGTTTGTCTTACGGTATTTTTGAAAAGAC
AY819029.1|Capsicum_annuum_cultivar_Thai_Hot/1-3752            GAGCTAAGGTAATACTACCATCGTCCATTATTGTTTGTCTTACGGTATTTTTGAAAAGAA
Hap2.2_Contig_3922:903461-907179/1-3718                        GAGCTAAGGTAATACTACCATCGTCCATTATTGTTTGTCTTACGGTATTTTTGAAAAGAA
EF104910.1|Capsicum_chinense_cultivar_NMCA30036/1-1891         GAGCTAAGGTAATACTACCATCGTCCATTATTGTTTGTCTTACGTTTTTTTTGAAAAGAA
HM854860.1|Capsicum_frutescens_cultivar_shuanla/1-1671         GAGCTAAGGTAATACTACCATCGTCCATTATTGTTTGTCTTACGGTATTTTTGAAAAGAA
GU300812.1|Capsicum_annuum_cultivar_Yidu-Red_inbred_201/1-1541 GAGCT-------------------------------------------------------
Hap2.1_Contig_3924:908924-910090/1-1166                        GAGCTAAGGTAATACTACCATCGTCCATTATTGTTTGTCTTACGGTATTTTTGAAAAGAA
AY819032.1|Capsicum_annuum_cultivar_Sweet_3575/1-1190          GAGCTAAGGTAATACTACCATCGTCCATTATTGTTTGTCTTACGGTATTTTTGAAAAGAA
AY819031.1|Capsicum_annuum_cultivar_Maor/1-1190                GAGCTAAGGTAATACTACCATCGTCCATTATTGTTTGTCTTACGGTATTTTTGAAAAGAA
AY819030.1|Capsicum_annuum_cultivar_Jupiter/1-1190             GAGCTAAGGTAATACTACCATCGTCCATTATTGTTTGTCTTACGGTATTTTTGAAAAGAA

AY819027.1|Capsicum_chinense_cultivar_habanero/1-3752          TAATATTTAATAGTCTTCTTGAGACATATTTCACTTAACAAGCCTAGGCTATTTAGTCTA
AY819026.1|Capsicum_frutescens_cultivar_BG2814-6/1-3757        TAATATTTAATAGTCTTCTTGAGACATAGTTCACTTAACAAGCCTAGGCTATTTAGTCTA
AY819029.1|Capsicum_annuum_cultivar_Thai_Hot/1-3752            TAATATTTAATAGTCTTCTTGAGACATATTTCACTTAACAAGCCTAGGCTATTTAGTCTA
Hap2.2_Contig_3922:903461-907179/1-3718                        TAATATTTAATAGTCTTCTTGAGACATATTTCACTTAACAAGCCTAGGCTATTTAGTCTA
EF104910.1|Capsicum_chinense_cultivar_NMCA30036/1-1891         TAATATTTAATAGTCTTCTTGAGACATATTTCACTTAACAAGCCTAGGCTATTTAGTCTA
HM854860.1|Capsicum_frutescens_cultivar_shuanla/1-1671         TAATATTTAATAGTCTTCTTGAGACATATTTCACTTAACAAGCCTAGGCTATTTAGTCTA
GU300812.1|Capsicum_annuum_cultivar_Yidu-Red_inbred_201/1-1541 ------------------------------------------------------------
Hap2.1_Contig_3924:908924-910090/1-1166                        TAATATTTAATAGTCTTCTTGAGACATATTTCACTTAACAAGCCTAGGCTATTTAGTCTA
AY819032.1|Capsicum_annuum_cultivar_Sweet_3575/1-1190          TAATATTTAATAGTCTTCTTGAGACATATTTCACTTAACAAGCCTAGGCTATTTAGTCTA
AY819031.1|Capsicum_annuum_cultivar_Maor/1-1190                TAATATTTAATAGTCTTCTTGAGACATATTTCACTTAACAAGCCTAGGCTATTTAGTCTA
AY819030.1|Capsicum_annuum_cultivar_Jupiter/1-1190             TAATATTTAATAGTCTTCTTGAGACATATTTCACTTAACAAGCCTAGGCTATTTAGTCTA

AY819027.1|Capsicum_chinense_cultivar_habanero/1-3752          TTTGTAGAGACTACTCTTAAACGCCTCACTTAGTTAATAGCACTCCACTTATTGGTGTCA
AY819026.1|Capsicum_frutescens_cultivar_BG2814-6/1-3757        TTTGTAGAGACTACTCTTAAACGCCTCACTTAGTTAATAGCACTCCACTTATTGGTGTCA
AY819029.1|Capsicum_annuum_cultivar_Thai_Hot/1-3752            TTTGTAGAAGCTACTCTTAAACGCCTCACTTAGTTAATAGCACTCCACTTATTGGTGTCA
Hap2.2_Contig_3922:903461-907179/1-3718                        TTTGTAGAAGCTACTCTTAAACGCCTCACTTAGTTAATAGCACTCCACTTATTGGTGTCA
EF104910.1|Capsicum_chinense_cultivar_NMCA30036/1-1891         TTTGTAGAGACTACTCTTAAACGCCTCACTTAGTTAATAGCACTCCACTTATTGGTGTCA
HM854860.1|Capsicum_frutescens_cultivar_shuanla/1-1671         TTTGTAGAGACTACTCTTAAACGCCTCACTTAGTTAATAGCACTCCACTTATTGGTGTCA
GU300812.1|Capsicum_annuum_cultivar_Yidu-Red_inbred_201/1-1541 ------------------------------------------------------------
Hap2.1_Contig_3924:908924-910090/1-1166                        TTTGTAGAAGCTACTCTTAAACGCCTCACTTAGTTAATAGCACTCCACTTATTGGTGTCA
AY819032.1|Capsicum_annuum_cultivar_Sweet_3575/1-1190          TTTGTAGAAGCTACTCTTAAACGCCTCACTTAGTTAATAGCACTCCACTTATTGGTGTCA
AY819031.1|Capsicum_annuum_cultivar_Maor/1-1190                TTTGTAGAAGCTACTCTTAAACGCCTCACTTAGTTAATAGCACTCCACTTATTGGTGTCA
AY819030.1|Capsicum_annuum_cultivar_Jupiter/1-1190             TTTGTAGAAGCTACTCTTAAACGCCTCACTTAGTTAATAGCACTCCACTTATTGGTGTCA

AY819027.1|Capsicum_chinense_cultivar_habanero/1-3752          AAAACTACTCTTGGACATGTCATTTACTTAATAACACTCCACTTAATTATCGAACAGTAA
AY819026.1|Capsicum_frutescens_cultivar_BG2814-6/1-3757        AAAACTACTCTTGGACATGTCATTTACTTAATAACACTCCACTTAATTATCGAACAGTAA
AY819029.1|Capsicum_annuum_cultivar_Thai_Hot/1-3752            AAAACTACTCTTGGACATGTCATTTACTTAATAACACTCCACTTAATTATCGAACAGTAA
Hap2.2_Contig_3922:903461-907179/1-3718                        AAAACTACTCTTGGACATGTCATTTACTTAATAACACTCCACTTAATTATCGAACAGTAA
EF104910.1|Capsicum_chinense_cultivar_NMCA30036/1-1891         AAAACTACTCTTGGACATGTCATTTACTTAATAACACTCCACTTAATTATCGAACAGTAA
HM854860.1|Capsicum_frutescens_cultivar_shuanla/1-1671         AAAACTACTCTTGGACATGTCATTTACTTAATAACACTCCACTTAATTATCGAACAGTAA
GU300812.1|Capsicum_annuum_cultivar_Yidu-Red_inbred_201/1-1541 ------------------------------------------------------------
Hap2.1_Contig_3924:908924-910090/1-1166                        AAAACTACTCTTGGACATGTCATTTACTTAATAACACTCCACTTAATTATCGAACAGTAA
AY819032.1|Capsicum_annuum_cultivar_Sweet_3575/1-1190          AAAACTACTCTTGGACATGTCATTTACTTAATAACACTCCACTTAATTATCGAACAGTAA
AY819031.1|Capsicum_annuum_cultivar_Maor/1-1190                AAAACTACTCTTGGACATGTCATTTACTTAATAACACTCCACTTAATTATCGAACAGTAA
AY819030.1|Capsicum_annuum_cultivar_Jupiter/1-1190             AAAACTACTCTTGGACATGTCATTTACTTAATAACACTCCACTTAATTATCGAACAGTAA

AY819027.1|Capsicum_chinense_cultivar_habanero/1-3752          AGTGGAGAATATAAAAGAATACAGTAATAAATACTTCTAGTTTTTCTGAAATGAAAAGTA
AY819026.1|Capsicum_frutescens_cultivar_BG2814-6/1-3757        AGTGGAGAATATAAAAGAATGCAGTAATAAATACTTCTAGTTTTTCTGAAATGAAAAGTA
AY819029.1|Capsicum_annuum_cultivar_Thai_Hot/1-3752            AGTGGAAAATATAAAAGAATGCAGTAATAAATACTTGTAGTTTTTCCGAAATGAAAAGTA
Hap2.2_Contig_3922:903461-907179/1-3718                        AGTGGAAAATATAAAAGAATGCAGTAATAAATACTTGTAGTTTTTCCGAAATGAAAAGTA
EF104910.1|Capsicum_chinense_cultivar_NMCA30036/1-1891         AGTGGAAAATATAAAAGAATGCAGTAATAAATACTTGTAGTTTTTCTGAAATGAAAAGTA
HM854860.1|Capsicum_frutescens_cultivar_shuanla/1-1671         AGTGGAGAATATAAAAGAATACAGTAATAAATACTTCTAGTTTTTCTGAAATGAAAAGTA
GU300812.1|Capsicum_annuum_cultivar_Yidu-Red_inbred_201/1-1541 ------------------------------------------------------------
Hap2.1_Contig_3924:908924-910090/1-1166                        AGTGGAAAATATAAAAGAATGCAGTAATAAATACTTGTAGTTTTTCCGAAATGAAAAGTA
AY819032.1|Capsicum_annuum_cultivar_Sweet_3575/1-1190          AGTGGAAAATATAAAAGAATGCAGTAATAAATACTTGTAGTTTTTCCGAAATGAAAAGTA
AY819031.1|Capsicum_annuum_cultivar_Maor/1-1190                AGTGGAAAATATAAAAGAATGCAGTAATAAATACTTGTAGTTTTTCCGAAATGAAAAGTA
AY819030.1|Capsicum_annuum_cultivar_Jupiter/1-1190             AGTGGAAAATATAAAAGAATGCAGTAATAAATACTTGTAGTTTTTCCGAAATGAAAAGTA

AY819027.1|Capsicum_chinense_cultivar_habanero/1-3752          CTGAATAATTATTTTAAAATAAATTTAGTTTGGTTGACATTAATTTGGGATTGAAGGTGG
AY819026.1|Capsicum_frutescens_cultivar_BG2814-6/1-3757        CTGAATAATTATTTTAAAATAAATTTAGTTTGGTTGACATTAATTTGGGATTGAAGGTGG
AY819029.1|Capsicum_annuum_cultivar_Thai_Hot/1-3752            CTGAATAATTATTTTAAAATAAATTTAGTTTGGTTGACATTAATTTGGGATTGAAGGTGG
Hap2.2_Contig_3922:903461-907179/1-3718                        CTGAATAATTATTTTAAAATAAATTTAGTTTGGTTGACATTAATTTGGGATTGAAGGTGG
EF104910.1|Capsicum_chinense_cultivar_NMCA30036/1-1891         CTGAATAATTATTTTAAAATAAATTTAGTTTGGTTGACATTAATTTGGGATTGAAGGTGG
HM854860.1|Capsicum_frutescens_cultivar_shuanla/1-1671         CTGAATAATTATTTTAAAATAAATTTAGTTTGGTTGACATTAATTTGGGATTGAAGGTGG
GU300812.1|Capsicum_annuum_cultivar_Yidu-Red_inbred_201/1-1541 -----------------------------------------------------AAGGTGG
Hap2.1_Contig_3924:908924-910090/1-1166                        CTGAATAATTATTTTAAAATAAATTTAGTTTGGTTGACATTAATTTGGGATTGAAGGTGG
AY819032.1|Capsicum_annuum_cultivar_Sweet_3575/1-1190          CTGAATAATTATTTTAAAATAAATTTAGTTTGGTTGACATTAATTTGGGATTGAAGGTGG
AY819031.1|Capsicum_annuum_cultivar_Maor/1-1190                CTGAATAATTATTTTAAAATAAATTTAGTTTGGTTGACATTAATTTGGGATTGAAGGTGG
AY819030.1|Capsicum_annuum_cultivar_Jupiter/1-1190             CTGAATAATTATTTTAAAATAAATTTAGTTTGGTTGACATTAATTTGGGATTGAAGGTGG

AY819027.1|Capsicum_chinense_cultivar_habanero/1-3752          CAGAAGAATCAGGAGTAAAAAATCCAACAAGGGCAGAAGTTGTTAGCGCTCTTCTTTTCA
AY819026.1|Capsicum_frutescens_cultivar_BG2814-6/1-3757        CAGAAGAATCAGGAGTAAAAAATCCAACAAGGGCAGAAGTTGTTAGCGCTCTTCTTTTCA
AY819029.1|Capsicum_annuum_cultivar_Thai_Hot/1-3752            CAGAAGAATCAGGAGTAAAAAATCCAACAAGGGCTGAAGTTGTTAGCGCTCTTCTTTTCA
Hap2.2_Contig_3922:903461-907179/1-3718                        CAGAAGAATCAGGAGTAAAAAATCCAACAAGGGCTGAAGTTGTTAGCGCTCTTCTTTTCA
EF104910.1|Capsicum_chinense_cultivar_NMCA30036/1-1891         CAGAAGAATCAGGAGTAAAAAATCCAACAAGGGCAGAAGTTGTTAGCGCTCTTCTTTTCA
HM854860.1|Capsicum_frutescens_cultivar_shuanla/1-1671         CAGAAGAATCAGGAGTAAAAAATCCAACAAGGGCAGAAGTTGTTAGCGCTCTTCTTTTCA
GU300812.1|Capsicum_annuum_cultivar_Yidu-Red_inbred_201/1-1541 CAGAAGAATCAGGAGTAAAAAATCCAACAAGGGCTGAAGTTGTTAGCGCTCTTCTTTTCA
Hap2.1_Contig_3924:908924-910090/1-1166                        CAGAAGAATCAGGAGTAAAAAATCCAACAAGGGCTGAAGTTGTTAGCGCTCTTCTTTTCA
AY819032.1|Capsicum_annuum_cultivar_Sweet_3575/1-1190          CAGAAGAATCAGGAGTAAAAAATCCAACAAGGGCTGAAGTTGTTAGCGCTCTTCTTTTCA
AY819031.1|Capsicum_annuum_cultivar_Maor/1-1190                CAGAAGAATCAGGAGTAAAAAATCCAACAAGGGCTGAAGTTGTTAGCGCTCTTCTTTTCA
AY819030.1|Capsicum_annuum_cultivar_Jupiter/1-1190             CAGAAGAATCAGGAGTAAAAAATCCAACAAGGGCTGAAGTTGTTAGCGCTCTTCTTTTCA

AY819027.1|Capsicum_chinense_cultivar_habanero/1-3752          AATGTGCAACAAAGGCATCATCATCAATGCTACCATCAAAGTTGGTTCACTTCTTAAACA
AY819026.1|Capsicum_frutescens_cultivar_BG2814-6/1-3757        AATGTGCAACAAAGGCATCATCATCAATGCTACCATCAAAGTTGGTTCACTTCTTAAACA
AY819029.1|Capsicum_annuum_cultivar_Thai_Hot/1-3752            AATGTGCAACAAAGGCATCATCATCAATGCTACCATCAAAGTTGGTTCACTTCTTAAACA
Hap2.2_Contig_3922:903461-907179/1-3718                        AATGTGCAACAAAGGCATCATCATCAATGCTACCATCAAAGTTGGTTCACTTCTTAAACA
EF104910.1|Capsicum_chinense_cultivar_NMCA30036/1-1891         AATGTGCAACAAAGGCATCATCATCAATGCTACCATCAAAGTTGGTTCACTTCTTAAACA
HM854860.1|Capsicum_frutescens_cultivar_shuanla/1-1671         AATGTGCAACAAAGGCATCATCATCAATGCTACCATCAAAGTTGGTTCACTTCTTAAACA
GU300812.1|Capsicum_annuum_cultivar_Yidu-Red_inbred_201/1-1541 AATGTGCAACAAAGGCATCATCATCAATGCTACCATCAAAGTTGGTTCACTTCTTAAACA
Hap2.1_Contig_3924:908924-910090/1-1166                        AATGTGCAACAAAGGCATCATCATCAATGCTACCATCAAAGTTGGTTCACTTCTTAAACA
AY819032.1|Capsicum_annuum_cultivar_Sweet_3575/1-1190          AATGTGCAACAAAGGCATCATCATCAATGCTACCATCAAAGTTGGTTCACTTCTTAAACA
AY819031.1|Capsicum_annuum_cultivar_Maor/1-1190                AATGTGCAACAAAGGCATCATCATCAATGCTACCATCAAAGTTGGTTCACTTCTTAAACA
AY819030.1|Capsicum_annuum_cultivar_Jupiter/1-1190             AATGTGCAACAAAGGCATCATCATCAATGCTACCATCAAAGTTGGTTCACTTCTTAAACA

AY819027.1|Capsicum_chinense_cultivar_habanero/1-3752          TACGTACTATGATCAAACCTCGTCTACCACGAAATGCCATTGGAAATCTCTCGTCTATTT
AY819026.1|Capsicum_frutescens_cultivar_BG2814-6/1-3757        TACGTACTATGATCAAACCTCGTCTACCACGAAATGCCATTGGAAATCTCTCGTCTATTT
AY819029.1|Capsicum_annuum_cultivar_Thai_Hot/1-3752            TACGTACTATGATCAAACCTCGTCTACCACGAAATGCCATTGGAAATCTCTCGTCTATTT
Hap2.2_Contig_3922:903461-907179/1-3718                        TACGTACTATGATCAAACCTCGTCTACCACGAAATGCCATTGGAAATCTCTCGTCTATTT
EF104910.1|Capsicum_chinense_cultivar_NMCA30036/1-1891         TACGTACTATGATCAAACCTCGTCTACCACGAAATACCATTGGAAATCTCTCGTCTATTT
HM854860.1|Capsicum_frutescens_cultivar_shuanla/1-1671         TACGTACTATGATCAAACCTCGTCTACCACGAAATGCCATTGGAAATCTCTCGTCTATTT
GU300812.1|Capsicum_annuum_cultivar_Yidu-Red_inbred_201/1-1541 TACGTACTATGATCAAACCTCGTCTACCACGAAATGCCATTGGAAATCTCTCGTCTATTT
Hap2.1_Contig_3924:908924-910090/1-1166                        TACGTACTATGATCAAACCTCGTCTACCACGAAATGCCATTGGAAATCTCTCGTCTATTT
AY819032.1|Capsicum_annuum_cultivar_Sweet_3575/1-1190          TACGTACTATGATCAAACCTCGTCTACCACGAAATGCCATTGGAAATCTCTCGTCTATTT
AY819031.1|Capsicum_annuum_cultivar_Maor/1-1190                TACGTACTATGATCAAACCTCGTCTACCACGAAATGCCATTGGAAATCTCTCGTCTATTT
AY819030.1|Capsicum_annuum_cultivar_Jupiter/1-1190             TACGTACTATGATCAAACCTCGTCTACCACGAAATGCCATTGGAAATCTCTCGTCTATTT

AY819027.1|Capsicum_chinense_cultivar_habanero/1-3752          TCTCCATAGAAGCAACTAACATGCAGGACATGGAGTTGCCAACGTTGGTTCGTAATTTAA
AY819026.1|Capsicum_frutescens_cultivar_BG2814-6/1-3757        TCTCCATAGAAGCAACTAACATGCAGGACATGGAGTTGCCAACGTTGGTTCGTAATTTAA
AY819029.1|Capsicum_annuum_cultivar_Thai_Hot/1-3752            TCTCCATAGAAGCAACTAACATGCAGGACATGGAGTTGCCAACGTTGGTTCGTAATTTAA
Hap2.2_Contig_3922:903461-907179/1-3718                        TCTCCATAGAAGCAACTAACATGCAGGACATGGAGTTGCCAACGTTGGTTCGTAATTTAA
EF104910.1|Capsicum_chinense_cultivar_NMCA30036/1-1891         TCTCCATAGAAGCAACTAACATGCAGGACATGGAGTTGCCAACGTTGGTTCGTAATTTAA
HM854860.1|Capsicum_frutescens_cultivar_shuanla/1-1671         TCTCCATAGAAGCAACTAACATGCAGGACATGGAGTTGCCAACGTTGGTTCGTAATTTAA
GU300812.1|Capsicum_annuum_cultivar_Yidu-Red_inbred_201/1-1541 TCTCCATAGAAGCAACTAACATGCAGGACATGGAGTTGCCAACGTTGGTTCGTAATTTAA
Hap2.1_Contig_3924:908924-910090/1-1166                        TCTCCATAGAAGCAACTAACATGCAGGACATGGAGTTGCCAACGTTGGTTCGTAATTTAA
AY819032.1|Capsicum_annuum_cultivar_Sweet_3575/1-1190          TCTCCATAGAAGCAACTAACATGCAGGACATGGAGTTGCCAACGTTGGTTCGTAATTTAA
AY819031.1|Capsicum_annuum_cultivar_Maor/1-1190                TCTCCATAGAAGCAACTAACATGCAGGACATGGAGTTGCCAACGTTGGTTCGTAATTTAA
AY819030.1|Capsicum_annuum_cultivar_Jupiter/1-1190             TCTCCATAGAAGCAACTAACATGCAGGACATGGAGTTGCCAACGTTGGTTCGTAATTTAA

AY819027.1|Capsicum_chinense_cultivar_habanero/1-3752          GGAAGGAAGTTGAGGTGGCATACAAGAAAGACCAAGTCGAACAAAATGAACTGATCCTAG
AY819026.1|Capsicum_frutescens_cultivar_BG2814-6/1-3757        GGAAGGAAGTTGAGGTGGCATACAAGAAAGACCAAGTCGAACAAAATGAACTGATCCTAG
AY819029.1|Capsicum_annuum_cultivar_Thai_Hot/1-3752            GGAAGGAAGTTGAGGTGGCATACAAGAAAGACCAAGTCGAACAAAATGAACTGATCCTAG
Hap2.2_Contig_3922:903461-907179/1-3718                        GGAAGGAAGTTGAGGTGGCATACAAGAAAGACCAAGTCGAACAAAATGAACTGATCCTAG
EF104910.1|Capsicum_chinense_cultivar_NMCA30036/1-1891         GGAAGGAAGTTGAGGTGGCATACAAGAAAGACCAAGTCGAACAAAATGAACTGATCCTAG
HM854860.1|Capsicum_frutescens_cultivar_shuanla/1-1671         GGAAGGAAGTTGAGGTGGCATACAAGAAAGACCAAGTCGAACAAAATGAACTGATCCTAG
GU300812.1|Capsicum_annuum_cultivar_Yidu-Red_inbred_201/1-1541 GGAAGGAAGTTGAGGTGGCATACAAGAAAGACCAAGTCGAACAAAATGAACTGATCCTAG
Hap2.1_Contig_3924:908924-910090/1-1166                        GGAAGGAAGTTGAGGTGGCATACAAGAAAGACCAAGTCGAACAAAATGAACTGATCCTAG
AY819032.1|Capsicum_annuum_cultivar_Sweet_3575/1-1190          GGAAGGAAGTTGAGGTGGCATACAAGAAAGACCAAGTCGAACAAAATGAACTGATCCTAG
AY819031.1|Capsicum_annuum_cultivar_Maor/1-1190                GGAAGGAAGTTGAGGTGGCATACAAGAAAGACCAAGTCGAACAAAATGAACTGATCCTAG
AY819030.1|Capsicum_annuum_cultivar_Jupiter/1-1190             GGAAGGAAGTTGAGGTGGCATACAAGAAAGACCAAGTCGAACAAAATGAACTGATCCTAG

AY819027.1|Capsicum_chinense_cultivar_habanero/1-3752          AAGTAGTAGAATCAATGAGAGAAGGGAAACTGCCATTTGAAAATATGGATGGCTATGAGA
AY819026.1|Capsicum_frutescens_cultivar_BG2814-6/1-3757        AAGTAGTAGAATCAATGAGAGAAGGGAAACTGCCATTTGAAAATATGGATGGCTATGAGA
AY819029.1|Capsicum_annuum_cultivar_Thai_Hot/1-3752            AAGTAGTAGAATCAATGAGAGAAGGGAAACTGCCATTTGAAAATATGGATGGCTATAAGA
Hap2.2_Contig_3922:903461-907179/1-3718                        AAGTAGTAGAATCAATGAGAGAAGGGAAACTGCCATTTGAAAATATGGATGGCTATAAGA
EF104910.1|Capsicum_chinense_cultivar_NMCA30036/1-1891         AAGTAGTAGAATCAATGAGAGAAGGGAAACTGCCATTTGAAAATATGGATGGCTATGAGA
HM854860.1|Capsicum_frutescens_cultivar_shuanla/1-1671         AAGTAGTAGAATCAATGAGAGAAGGGAAACTGCCATTTGAAAATATGGATGGCTATGAGA
GU300812.1|Capsicum_annuum_cultivar_Yidu-Red_inbred_201/1-1541 AAGTAGTAGAATCAATGAGAGAAGGGAAACTGCCATTTGAAAATATGGATGGCTATAAGA
Hap2.1_Contig_3924:908924-910090/1-1166                        AAGTAGTAGAATCAATGAGAGAAGGGAAACTGCCATTTGAAAATATGGATGGCTATAAGA
AY819032.1|Capsicum_annuum_cultivar_Sweet_3575/1-1190          AAGTAGTAGAATCAATGAGAGAAGGGAAACTGCCATTTGAAAATATGGATGGCTATAAGA
AY819031.1|Capsicum_annuum_cultivar_Maor/1-1190                AAGTAGTAGAATCAATGAGAGAAGGGAAACTGCCATTTGAAAATATGGATGGCTATAAGA
AY819030.1|Capsicum_annuum_cultivar_Jupiter/1-1190             AAGTAGTAGAATCAATGAGAGAAGGGAAACTGCCATTTGAAAATATGGATGGCTATAAGA

AY819027.1|Capsicum_chinense_cultivar_habanero/1-3752          ATGTGTATACTTGCAGCAATCTTTGCAAATATCCGTACTACACTGTAGATTTTGGATGGG
AY819026.1|Capsicum_frutescens_cultivar_BG2814-6/1-3757        ATGTGTATACTTGCAGCAATCTTTGCAAATATCCATACTACACTGTAGATTTTGGATGGG
AY819029.1|Capsicum_annuum_cultivar_Thai_Hot/1-3752            ATGTGTATACTTGCAGCAATCTTTGCAAATATCCATACTACACTGTAGATTTTGGATGGG
Hap2.2_Contig_3922:903461-907179/1-3718                        ATGTGTATACTTGCAGCAATCTTTGCAAATATCCATACTACACTGTAGATTTTGGATGGG
EF104910.1|Capsicum_chinense_cultivar_NMCA30036/1-1891         ATGTGTATACTTGCAGCAATCTTTGCAAATATCCATACTACACTGTAGATTTTGGATGGG
HM854860.1|Capsicum_frutescens_cultivar_shuanla/1-1671         ATGTGTATACTTGCAGCAATCTTTGCAAATATCCGTACTACACTGTAGATTTTGGATGGG
GU300812.1|Capsicum_annuum_cultivar_Yidu-Red_inbred_201/1-1541 ATGTGTATACTTGCAGCAATCTTTGCAAATATCCATACTACACTGTAGATTTTGGATGGG
Hap2.1_Contig_3924:908924-910090/1-1166                        ATGTGTATACTTGCAGCAATCTTTGCAAATATCCATACTACACTGTAGATTTTGGATGGG
AY819032.1|Capsicum_annuum_cultivar_Sweet_3575/1-1190          ATGTGTATACTTGCAGCAATCTTTGCAAATATCCATACTACACTGTAGATTTTGGATGGG
AY819031.1|Capsicum_annuum_cultivar_Maor/1-1190                ATGTGTATACTTGCAGCAATCTTTGCAAATATCCATACTACACTGTAGATTTTGGATGGG
AY819030.1|Capsicum_annuum_cultivar_Jupiter/1-1190             ATGTGTATACTTGCAGCAATCTTTGCAAATATCCATACTACACTGTAGATTTTGGATGGG

AY819027.1|Capsicum_chinense_cultivar_habanero/1-3752          GAAGACCTGAAAGAGTGTGTCTAGGAAATGGTCCCTCCAAGAATGCCTTCTTCTTGAAAG
AY819026.1|Capsicum_frutescens_cultivar_BG2814-6/1-3757        GAAGACCTGAAAGGGTGTGTCTAGGAAATGGTCCCTCCAAGAATGCCTTCTTCTTGAAAG
AY819029.1|Capsicum_annuum_cultivar_Thai_Hot/1-3752            GAAGACCTGAAAGGGTGTGTCTAGGAAATGGTCCCTCCAAGAATGCCTTCTTCTTGAAAG
Hap2.2_Contig_3922:903461-907179/1-3718                        GAAGACCTGAAAGGGTGTGTCTAGGAAATGGTCCCTCCAAGAATGCCTTCTTCTTGAAAG
EF104910.1|Capsicum_chinense_cultivar_NMCA30036/1-1891         GAAGACCTGAAAGAGTGTGTCTAGGAAATGGTCCCTCCAAGAATGCCTTCTTCTTGAAAG
HM854860.1|Capsicum_frutescens_cultivar_shuanla/1-1671         GAAGACCTGAAAGAGTGTGTCTAGGAAATGGTCCCTCCAAGAATGCCTTCTTCTTGAAAG
GU300812.1|Capsicum_annuum_cultivar_Yidu-Red_inbred_201/1-1541 GAAGACCTGAAAGGGTGTGTCTAGGAAATGGTCCCTCCAAGAATGCCTTCTTCTTGAAAG
Hap2.1_Contig_3924:908924-910090/1-1166                        GAAGACCTGAAAGGGTGTGTCTAGGAAATGGTCCCTCCAAGAATGCCTTCTTCTTGAAAG
AY819032.1|Capsicum_annuum_cultivar_Sweet_3575/1-1190          GAAGACCTGAAAGGGTGTGTCTAGGAAATGGTCCCTCCAAGAATGCCTTCTTCTTGAAAG
AY819031.1|Capsicum_annuum_cultivar_Maor/1-1190                GAAGACCTGAAAGGGTGTGTCTAGGAAATGGTCCCTCCAAGAATGCCTTCTTCTTGAAAG
AY819030.1|Capsicum_annuum_cultivar_Jupiter/1-1190             GAAGACCTGAAAGGGTGTGTCTAGGAAATGGTCCCTCCAAGAATGCCTTCTTCTTGAAAG

AY819027.1|Capsicum_chinense_cultivar_habanero/1-3752          ATTACAAAGCTGGGCAAGGCGTGGAGGCGCGGGTGATGTTGCACAAGCAACAAATGTCTG
AY819026.1|Capsicum_frutescens_cultivar_BG2814-6/1-3757        ATTACAAAGCTGGGCAAGGCGTGGAGGCGCGGGTGATGTTGCACAAGCAACAAATGTCTG
AY819029.1|Capsicum_annuum_cultivar_Thai_Hot/1-3752            ATTACAAAGCTGGGCAAGGCGTGGAGGCGCGGGTGATGTTGCACAAGCAACAAATGTCTG
Hap2.2_Contig_3922:903461-907179/1-3718                        ATTACAAAGCTGGGCAAGGCGTGGAGGCGCGGGTGATGTTGCACAAGCAACAAATGTCTG
EF104910.1|Capsicum_chinense_cultivar_NMCA30036/1-1891         ATTACAAAGCTGGGCAAGGCGTGGAGGCGCGGGTGATGTTGCACAAGCAACAAATGTCTG
HM854860.1|Capsicum_frutescens_cultivar_shuanla/1-1671         ATTACAAAGCTGGGCAAGGCGTGGAGGCGCGGGTGATGTTGCACAAGCAACAAATGTCTG
GU300812.1|Capsicum_annuum_cultivar_Yidu-Red_inbred_201/1-1541 ATTACAAAGCTGGGCAAGGCGTGGAGGCGCGGGTGATGTTGCACAAGCAACAAATGTCTG
Hap2.1_Contig_3924:908924-910090/1-1166                        ATTACAAAGCTGGGCAAGGCGTGGAGGCGCGGGTGATGTTGCACAAGCAACAAATGTCTG
AY819032.1|Capsicum_annuum_cultivar_Sweet_3575/1-1190          ATTACAAAGCTGGGCAAGGCGTGGAGGCGCGGGTGATGTTGCACAAGCAACAAATGTCTG
AY819031.1|Capsicum_annuum_cultivar_Maor/1-1190                ATTACAAAGCTGGGCAAGGCGTGGAGGCGCGGGTGATGTTGCACAAGCAACAAATGTCTG
AY819030.1|Capsicum_annuum_cultivar_Jupiter/1-1190             ATTACAAAGCTGGGCAAGGCGTGGAGGCGCGGGTGATGTTGCACAAGCAACAAATGTCTG

AY819027.1|Capsicum_chinense_cultivar_habanero/1-3752          AATTTGAACGCAATGAGGAACTCCTTGAGTTCATTGCCTAATTAATTCCAAGTTTTGGAG
AY819026.1|Capsicum_frutescens_cultivar_BG2814-6/1-3757        AATTTGAACGCAATGAGGAACTCCTTGAGTTCATTGCCTAATTAATTCCAAGTTTTGGAG
AY819029.1|Capsicum_annuum_cultivar_Thai_Hot/1-3752            AATTTGAACGCAATGAGGAACTCGTTGAGTTCATTGCCTAATTAATTCCAAGTTTTGGAG
Hap2.2_Contig_3922:903461-907179/1-3718                        AATTTGAACGCAATGAGGAACTCCTTGAGTTCATTGCCTAATTAATTCCAAGTTTTGGAG
EF104910.1|Capsicum_chinense_cultivar_NMCA30036/1-1891         AATTTGAACGCAATGAGGAACTCCTTGAGTTCATTGCCTAATTAATTCCAAGTTTTGGAG
HM854860.1|Capsicum_frutescens_cultivar_shuanla/1-1671         AATTTGAACGCAATGAGGAACTCCTTGAGTTCATTGCCTAA-------------------
GU300812.1|Capsicum_annuum_cultivar_Yidu-Red_inbred_201/1-1541 AATTTGAACGCAATGAGGAACTCCTTGAGTTCATTGCCTAATTAATTCCAAGTTTTGGAG
Hap2.1_Contig_3924:908924-910090/1-1166                        AATTTGAACGCAATGAGGAACTCCTTGAGTTCATTGCCTAATTAATTCCAAGTTTTGGAG
AY819032.1|Capsicum_annuum_cultivar_Sweet_3575/1-1190          AATTTGAACGCAATGAGGAACTCCTTGAGTTCATTGCCTAATTAATTCCAAGTTTTGGAG
AY819031.1|Capsicum_annuum_cultivar_Maor/1-1190                AATTTGAACGCAATGAGGAACTCCTTGAGTTCATTGCCTAATTAATTCCAAGTTTTGGAG
AY819030.1|Capsicum_annuum_cultivar_Jupiter/1-1190             AATTTGAACGCAATGAGGAACTCCTTGAGTTCATTGCCTAATTAATTCCAAGTTTTGGAG

AY819027.1|Capsicum_chinense_cultivar_habanero/1-3752          TAATTGGATGTCATTTCCAAGTCTTTTGTGGTGTTTGATTGAAGAGAGAGGGATTTTACG
AY819026.1|Capsicum_frutescens_cultivar_BG2814-6/1-3757        TAATTGGATGTCATTTCCAAGTCTTTTGTGGTGTTTGATTGAAGAGAGAGGGATTTTACG
AY819029.1|Capsicum_annuum_cultivar_Thai_Hot/1-3752            TAATTGGATGTCATTTCCAAGTCTTTTGTGGTGTTTGATTGAAGAGAGAGGGATTTTACG
Hap2.2_Contig_3922:903461-907179/1-3718                        TAATTGGATGTCATTTCCAAGTCTTTTGTGGTGTTTGATTGAAGAGAGAGGGATTTTACG
EF104910.1|Capsicum_chinense_cultivar_NMCA30036/1-1891         TAATTGGATGTCATTTCCAAGTCTTTTGTGGTGTTTGATTGAAGAGAGAGGGATCTTACG
HM854860.1|Capsicum_frutescens_cultivar_shuanla/1-1671         ------------------------------------------------------------
GU300812.1|Capsicum_annuum_cultivar_Yidu-Red_inbred_201/1-1541 TAATTGGATGTCATTTCCAAGTCTTTTGTGGTGTTTGATTGAAGAGAGAGGGATTTTACG
Hap2.1_Contig_3924:908924-910090/1-1166                        TAATTGGATGTCATTTCCAAGTCTTTTGTGGTGTTTGATTGAAGAGAGAGGGATTTTACG
AY819032.1|Capsicum_annuum_cultivar_Sweet_3575/1-1190          TAATTGGATGTCATTTCCAAGTCTTTTGTGGTGTTTGATTGAAGAGAGAGGGATTTTACG
AY819031.1|Capsicum_annuum_cultivar_Maor/1-1190                TAATTGGATGTCATTTCCAAGTCTTTTGTGGTGTTTGATTGAAGAGAGAGGGATTTTACG
AY819030.1|Capsicum_annuum_cultivar_Jupiter/1-1190             TAATTGGATGTCATTTCCAAGTCTTTTGTGGTGTTTGATTGAAGAGAGAGGGATTTTACG

AY819027.1|Capsicum_chinense_cultivar_habanero/1-3752          AAATAAAGGAATACTTTTGAAACTTACGAAACAATGGTAGGAATAA-TTTGTAATTGTTG
AY819026.1|Capsicum_frutescens_cultivar_BG2814-6/1-3757        AAATAAAGGAATACTTTTGAAACTTACGAAACAAAGGTAGGAATAA-TTTGTAATTGTTG
AY819029.1|Capsicum_annuum_cultivar_Thai_Hot/1-3752            AAATAAAGGAATACTTTTGAAACTTACGAAACAAAGGTAGGAATACTTTTGTAATTGTTG
Hap2.2_Contig_3922:903461-907179/1-3718                        AAATAAAGGAATACTTTTGAAACTTACGAAACAAAGGTAGGAATAA-TTTGTAATTGTTG
EF104910.1|Capsicum_chinense_cultivar_NMCA30036/1-1891         AAATAAAGGAATACTTTTGAAACTTACGAAACAAAGGTAGGAATAA-TTTGTAATTGTTG
HM854860.1|Capsicum_frutescens_cultivar_shuanla/1-1671         ------------------------------------------------------------
GU300812.1|Capsicum_annuum_cultivar_Yidu-Red_inbred_201/1-1541 AAATAAAGGAATACTTTTGAAACTTACGAAACAAAGGTAGGAATAA-TTTGTAATTGTTG
Hap2.1_Contig_3924:908924-910090/1-1166                        AAATAAAGGAATACTTTTGAAACTTACGAAACAAAGGTAGGAATAA-TTTGTAATTGTTG
AY819032.1|Capsicum_annuum_cultivar_Sweet_3575/1-1190          AAATAAAGGAATACTTTTGAAACTTACGAAACAAAGGTAGGAATAA-TTTGTAATTGTTG
AY819031.1|Capsicum_annuum_cultivar_Maor/1-1190                AAATAAAGGAATACTTTTGAAACTTACGAAACAAAGGTAGGAATAA-TTTGTAATTGTTG
AY819030.1|Capsicum_annuum_cultivar_Jupiter/1-1190             AAATAAAGGAATACTTTTGAAACTTACGAAACAAAGGTAGGAATAA-TTTGTAATTGTTG

AY819027.1|Capsicum_chinense_cultivar_habanero/1-3752          TGTGTTTCATCAACATAATTACAACGGAAGTTTACGGTCAACA-
AY819026.1|Capsicum_frutescens_cultivar_BG2814-6/1-3757        TGTGTTTCATCAACATAATTACAACGGAAGTTTACGGTCAACAA
AY819029.1|Capsicum_annuum_cultivar_Thai_Hot/1-3752            TGTGTTTCATCAACATAATTACAACGGAAGTTTACGGTCAACAA
Hap2.2_Contig_3922:903461-907179/1-3718                        TGTGTTTCATCAACATAATTACAACGGAAGTTTACGGTCAACA-
EF104910.1|Capsicum_chinense_cultivar_NMCA30036/1-1891         TGTGTTTCATCAACATAATTACAACGGAAGTTTACGGTCAACA-
HM854860.1|Capsicum_frutescens_cultivar_shuanla/1-1671         --------------------------------------------
GU300812.1|Capsicum_annuum_cultivar_Yidu-Red_inbred_201/1-1541 TGTGTTTCATCAACATAATTACAACGGAAGTTTACGGTCAACAA
Hap2.1_Contig_3924:908924-910090/1-1166                        TGTGTTTCATCAACATAATTACAACGGAAGTTTACGGTCAACA-
AY819032.1|Capsicum_annuum_cultivar_Sweet_3575/1-1190          TGTGTTTCATCAACATAATTACAACGGAAGTTTACGGTCAACAA
AY819031.1|Capsicum_annuum_cultivar_Maor/1-1190                TGTGTTTCATCAACATAATTACAACGGAAGTTTACGGTCAACAA
AY819030.1|Capsicum_annuum_cultivar_Jupiter/1-1190             TGTGTTTCATCAACATAATTACAACGGAAGTTTACGGTCAACAA
