# Supplementary material for: Reference quality assembly of the 3.5-Gb genome of Capsicum annuum from a single linked-read library
Source: Hortic Res. 2018 Jan 12;5:4. doi: 10.1038/s41438-017-0011-0 (PMC5798813; doi:10.1038/s41438-017-0011-0)
Supplement: Supplementary file 5 — Supplementary File [file 41438_2017_11_MOESM5_ESM.xlsx]

## Sheet: Sheet1
# COMMENT: Generated by ALLMAPS v0.6.9 (2016-12-23)
# COMMAND: python -m jcvi.assembly.allmaps path New_Weight2Run.bed ../../../pseudohap2.1_modified.fasta
# FIELDS: object, object_beg, object_end, part_number, component_type, component_id/gap_length, component_beg/gap_type, component_end/linkage, orientation/linkage_evidence
Chr	Final Start	Final Stop			ScaffID		ScaffLen	Orient
chr1	1	1205099	1	W	2075	1	1205099	-
chr1	1205200	1209554	3	W	49206	1	4355	?
chr1	1209655	1359503	5	W	4636	1	149849	?
chr1	1359604	1631613	7	W	4927	1	272010	-
chr1	1631714	1705532	9	W	4178	1	73819	?
chr1	1705633	2361318	11	W	4195	1	655686	?
chr1	2361419	3662584	13	W	2414	1	1301166	-
chr1	3662685	3857098	15	W	4248	1	194414	?
chr1	3857199	4480525	17	W	5424	1	623327	?
chr1	4480626	4502659	19	W	3294	1	22034	?
chr1	4502760	7173559	21	W	2514	1	2670800	-
chr1	7173660	8159160	23	W	4353	1	985501	+
chr1	8159261	8172663	25	W	75097	1	13403	?
chr1	8172764	8705199	27	W	2531	1	532436	?
chr1	8705300	9479203	29	W	3568	1	773904	-
chr1	9479304	10311283	31	W	4106	1	831980	?
chr1	10311384	10820600	33	W	3455	1	509217	?
chr1	10820701	10822375	35	W	1301	1	1675	?
chr1	10822476	11222702	37	W	3086	1	400227	+
chr1	11222803	11564089	39	W	2493	1	341287	?
chr1	11564190	12792082	41	W	3994	1	1227893	-
chr1	12792183	15426407	43	W	2539	1	2634225	+
chr1	15426508	15668402	45	W	4800	1	241895	?
chr1	15668503	17211643	47	W	5199	1	1543141	?
chr1	17211744	17289459	49	W	3311	1	77716	?
chr1	17289560	18989987	51	W	2448	1	1700428	-
chr1	18990088	19159479	53	W	4155	1	169392	?
chr1	19159580	20431802	55	W	2481	1	1272223	+
chr1	20431903	20754677	57	W	5061	1	322775	-
chr1	20754778	21612166	59	W	2717	1	857389	+
chr1	21612267	25374873	61	W	3107	1	3762607	+
chr1	25374974	25378712	63	W	56309	1	3739	?
chr1	25378813	26190873	65	W	3399	1	812061	?
chr1	26190974	28678220	67	W	2360	1	2487247	-
chr1	28678321	28796819	69	W	4164	1	118499	?
chr1	28796920	29373596	71	W	3561	1	576677	+
chr1	29373697	29562850	73	W	4153	1	189154	?
chr1	29562951	30964179	75	W	4878	1	1401229	-
chr1	30964280	31500914	77	W	4365	1	536635	?
chr1	31501015	37259059	79	W	1748	1	5758045	-
chr1	37259160	37610069	81	W	4125	1	350910	+
chr1	37610170	38488882	83	W	4234	1	878713	+
chr1	38488983	39547361	85	W	2043	1	1058379	?
chr1	39547462	44252370	87	W	2538	1	4704909	+
chr1	44252471	44283305	89	W	79357	1	30835	?
chr1	44283406	54822978	91	W	1986	1	10539573	-
chr1	54823079	54825829	93	W	21492	1	2751	?
chr1	54825930	62447727	95	W	4647	1	7621798	+
chr1	62447828	64628929	97	W	1855	1	2181102	+
chr1	64629030	65768177	99	W	1488	1	1139148	?
chr1	65768278	67235263	101	W	4239	1	1466986	+
chr1	67235364	67930994	103	W	4212	1	695631	?
chr1	67931095	75499005	105	W	2433	1	7567911	-
chr1	75499106	77553295	107	W	2954	1	2054190	?
chr1	77553396	95607465	109	W	2066	1	18054070	-
chr1	95607566	96673110	111	W	4659	1	1065545	?
chr1	96673211	97683721	113	W	83138	1	1010511	?
chr1	97683822	100188801	115	W	2484	1	2504980	?
chr1	100188902	101129941	117	W	2780	1	941040	?
chr1	101130042	102994046	119	W	2934	1	1864005	?
chr1	102994147	102997292	121	W	81466	1	3146	?
chr1	102997393	103397206	123	W	81360	1	399814	?
chr1	103397307	108036350	125	W	2753	1	4639044	?
chr1	108036451	108456959	127	W	5046	1	420509	?
chr1	108457060	109750744	129	W	4958	1	1293685	?
chr1	109750845	110203429	131	W	2894	1	452585	?
chr1	110203530	110616469	133	W	4827	1	412940	?
chr1	110616570	110695907	135	W	3075	1	79338	?
chr1	110696008	111395344	137	W	3776	1	699337	?
chr1	111395445	117082384	139	W	1552	1	5686940	?
chr1	117082485	117332527	141	W	4524	1	250043	?
chr1	117332628	117764171	143	W	2722	1	431544	?
chr1	117764272	119895942	145	W	4525	1	2131671	?
chr1	119896043	121447945	147	W	2771	1	1551903	?
chr1	121448046	122661164	149	W	4547	1	1213119	?
chr1	122661265	123049619	151	W	4488	1	388355	?
chr1	123049720	123905313	153	W	4715	1	855594	?
chr1	123905414	123931178	155	W	3616	1	25765	?
chr1	123931279	124684904	157	W	2855	1	753626	?
chr1	124685005	125621823	159	W	5020	1	936819	?
chr1	125621924	126190653	161	W	5397	1	568730	?
chr1	126190754	139466518	163	W	1750	1	13275765	+
chr1	139466619	139484315	165	W	72911	1	17697	?
chr1	139484416	144730811	167	W	4556	1	5246396	+
chr1	144730912	144732336	169	W	48176	1	1425	?
chr1	144732437	146350117	171	W	2359	1	1617681	-
chr1	146350218	146800000	173	W	3187	1	449783	+
chr1	146800101	148945526	175	W	2922	1	2145426	-
chr1	148945627	150361690	177	W	3346	1	1416064	-
chr1	150361791	153764436	179	W	2487	1	3402646	-
chr1	153764537	153845140	181	W	3838	1	80604	?
chr1	153845241	156047394	183	W	2041	1	2202154	+
chr1	156047495	158366610	185	W	4354	1	2319116	?
chr1	158366711	159653040	187	W	3353	1	1286330	?
chr1	159653141	178270512	189	W	1211	1	18617372	+
chr1	178270613	191355737	191	W	2038	1	13085125	-
chr1	191355838	193099373	193	W	2823	1	1743536	?
chr1	193099474	198110519	195	W	1474	1	5011046	?
chr1	198110620	198956677	197	W	1987	1	846058	?
chr1	198956778	200110935	199	W	2369	1	1154158	-
chr1	200111036	200115140	201	W	72346	1	4105	?
chr1	200115241	202062170	203	W	2376	1	1946930	+
chr1	202062271	204385530	205	W	2504	1	2323260	-
chr1	204385631	204825556	207	W	2879	1	439926	?
chr1	204825657	206475823	209	W	4386	1	1650167	-
chr1	206475924	208892309	211	W	1443	1	2416386	?
chr1	208892410	208915701	213	W	71669	1	23292	?
chr1	208915802	210453705	215	W	2096	1	1537904	-
chr1	210453806	211071617	217	W	5282	1	617812	-
chr1	211071718	212925522	219	W	2434	1	1853805	?
chr1	212925623	213241687	221	W	3689	1	316065	?
chr1	213241788	227316242	223	W	979	1	14074455	?
chr1	227316343	227433455	225	W	3172	1	117113	?
chr1	227433556	229339494	227	W	2502	1	1905939	?
chr1	229339595	235498139	229	W	1453	1	6158545	-
chr1	235498240	236011509	231	W	3933	1	513270	?
chr1	236011610	239240506	233	W	1390	1	3228897	-
chr1	239240607	241257020	235	W	3376	1	2016414	+
chr1	241257121	243046546	237	W	3367	1	1789426	?
chr1	243046647	244388538	239	W	2387	1	1341892	?
chr1	244388639	244927447	241	W	5092	1	538809	?
chr1	244927548	250588808	243	W	1982	1	5661261	+
chr1	250588909	251643950	245	W	2047	1	1055042	-
chr1	251644051	251978769	247	W	3834	1	334719	?
chr1	251978870	252215654	249	W	82668	1	236785	?
chr1	252215755	252715301	251	W	4979	1	499547	-
chr1	252715402	252763633	253	W	78734	1	48232	?
chr1	252763734	252770140	255	W	4631	1	6407	?
chr1	252770241	253013476	257	W	3416	1	243236	?
chr1	253013577	253308745	259	W	4629	1	295169	?
chr1	253308846	253314309	261	W	5221	1	5464	?
chr1	253314410	253705743	263	W	2407	1	391334	-
chr1	253705844	254734142	265	W	4133	1	1028299	+
chr1	254734243	255602192	267	W	3873	1	867950	?
chr2	1	83555	1	W	4750	1	83555	?
chr2	83656	3434688	3	W	1546	1	3351033	?
chr2	3434789	20166700	5	W	1023	1	16731912	+
chr2	20166801	21039264	7	W	2892	1	872464	?
chr2	21039365	21287356	9	W	3078	1	247992	?
chr2	21287457	38774142	11	W	1444	1	17486686	?
chr2	38774243	39298381	13	W	2820	1	524139	?
chr2	39298482	43158668	15	W	3113	1	3860187	?
chr2	43158769	43900225	17	W	3894	1	741457	?
chr2	43900326	45690390	19	W	3282	1	1790065	?
chr2	45690491	48423703	21	W	2032	1	2733213	?
chr2	48423804	53040358	23	W	1945	1	4616555	?
chr2	53040459	53708021	25	W	2779	1	667563	?
chr2	53708122	55763099	27	W	2765	1	2054978	?
chr2	55763200	56969250	29	W	3316	1	1206051	?
chr2	56969351	57385199	31	W	4704	1	415849	?
chr2	57385300	57525185	33	W	4131	1	139886	?
chr2	57525286	59797151	35	W	3179	1	2271866	?
chr2	59797252	64291793	37	W	3997	1	4494542	?
chr2	64291894	67266301	39	W	2903	1	2974408	?
chr2	67266402	67373530	41	W	4870	1	107129	?
chr2	67373631	67380100	43	W	69924	1	6470	?
chr2	67380201	67808462	45	W	3339	1	428262	?
chr2	67808563	71671577	47	W	2381	1	3863015	+
chr2	71671678	71676688	49	W	82698	1	5011	?
chr2	71676789	71695658	51	W	4426	1	18870	?
chr2	71695759	71966763	53	W	2979	1	271005	?
chr2	71966864	74466967	55	W	3315	1	2500104	?
chr2	74467068	75392218	57	W	2744	1	925151	?
chr2	75392319	79354111	59	W	3824	1	3961793	?
chr2	79354212	81954801	61	W	1795	1	2600590	+
chr2	81954902	82090250	63	W	76095	1	135349	?
chr2	82090351	85726821	65	W	2442	1	3636471	+
chr2	85726922	89945881	67	W	2523	1	4218960	-
chr2	89945982	90596328	69	W	1704	1	650347	?
chr2	90596429	94885954	71	W	3732	1	4289526	?
chr2	94886055	96194477	73	W	4395	1	1308423	?
chr2	96194578	96538208	75	W	2907	1	343631	?
chr2	96538309	97926155	77	W	4719	1	1387847	?
chr2	97926256	100074317	79	W	2356	1	2148062	-
chr2	100074418	101759282	81	W	2016	1	1684865	+
chr2	101759383	101763444	83	W	49994	1	4062	?
chr2	101763545	106983936	85	W	3362	1	5220392	+
chr2	106984037	107089704	87	W	4179	1	105668	?
chr2	107089805	107171397	89	W	5103	1	81593	?
chr2	107171498	108162656	91	W	2568	1	991159	+
chr2	108162757	108690141	93	W	2422	1	527385	?
chr2	108690242	108692502	95	W	47661	1	2261	?
chr2	108692603	108701737	97	W	36884	1	9135	?
chr2	108701838	109905442	99	W	4036	1	1203605	+
chr2	109905543	111427809	101	W	2037	1	1522267	-
chr2	111427910	113585525	103	W	2391	1	2157616	+
chr2	113585626	115139606	105	W	4834	1	1553981	+
chr2	115139707	116390411	107	W	2062	1	1250705	+
chr2	116390512	117053858	109	W	3691	1	663347	?
chr2	117053959	117055514	111	W	71119	1	1556	?
chr2	117055615	117383551	113	W	5158	1	327937	?
chr2	117383652	117642206	115	W	4994	1	258555	?
chr2	117642307	117643901	117	W	51247	1	1595	?
chr2	117644002	119687551	119	W	2355	1	2043550	-
chr2	119687652	119890396	121	W	82075	1	202745	-
chr2	119890497	122044860	123	W	4417	1	2154364	+
chr2	122044961	122509777	125	W	2849	1	464817	?
chr2	122509878	122594097	127	W	3521	1	84220	?
chr2	122594198	124983151	129	W	4801	1	2388954	+
chr2	124983252	124986423	131	W	78713	1	3172	?
chr2	124986524	125874054	133	W	2959	1	887531	-
chr2	125874155	125894452	135	W	5299	1	20298	?
chr2	125894553	125897314	137	W	35978	1	2762	?
chr2	125897415	125902021	139	W	5493	1	4607	?
chr2	125902122	126443305	141	W	2374	1	541184	-
chr2	126443406	126448408	143	W	65553	1	5003	?
chr2	126448509	126480711	145	W	78592	1	32203	?
chr2	126480812	127441460	147	W	2871	1	960649	+
chr2	127441561	127488587	149	W	3941	1	47027	-
chr2	127488688	127751398	151	W	4903	1	262711	?
chr2	127751499	129757082	153	W	3238	1	2005584	-
chr2	129757183	129986589	155	W	4388	1	229407	+
chr2	129986690	132085313	157	W	1725	1	2098624	-
chr2	132085414	132087995	159	W	54772	1	2582	?
chr2	132088096	132377290	161	W	3907	1	289195	?
chr2	132377391	132382159	163	W	77326	1	4769	?
chr2	132382260	132939505	165	W	3057	1	557246	?
chr2	132939606	132943702	167	W	82363	1	4097	?
chr2	132943803	133158713	169	W	4810	1	214911	-
chr2	133158814	135404779	171	W	2575	1	2245966	+
chr2	135404880	135409112	173	W	28061	1	4233	?
chr2	135409213	135411223	175	W	33452	1	2011	?
chr2	135411324	136794658	177	W	3924	1	1383335	-
chr2	136794759	136924311	179	W	4298	1	129553	?
chr2	136924412	137487242	181	W	2813	1	562831	?
chr2	137487343	137545372	183	W	3059	1	58030	?
chr2	137545473	138332579	185	W	2476	1	787107	?
chr2	138332680	140730849	187	W	2024	1	2398170	+
chr2	140730950	140847093	189	W	3636	1	116144	?
chr2	140847194	140865348	191	W	5139	1	18155	?
chr2	140865449	140971912	193	W	3729	1	106464	?
chr2	140972013	140975506	195	W	51031	1	3494	?
chr2	140975607	140999132	197	W	3202	1	23526	?
chr2	140999233	141302693	199	W	3531	1	303461	+
chr2	141302794	141306618	201	W	71528	1	3825	?
chr2	141306719	142273600	203	W	2415	1	966882	+
chr2	142273701	144152871	205	W	4228	1	1879171	-
chr2	144152972	144342008	207	W	3213	1	189037	?
chr2	144342109	144343233	209	W	6099	1	1125	?
chr2	144343334	145553550	211	W	2050	1	1210217	+
chr2	145553651	146805690	213	W	2431	1	1252040	-
chr2	146805791	146854778	215	W	81346	1	48988	?
chr2	146854879	146872933	217	W	5313	1	18055	?
chr2	146873034	149464418	219	W	2042	1	2591385	-
chr2	149464519	149469225	221	W	55058	1	4707	?
chr2	149469326	149486073	223	W	74335	1	16748	?
chr2	149486174	149497543	225	W	46186	1	11370	?
chr2	149497644	152446737	227	W	2383	1	2949094	+
chr2	152446838	153187488	229	W	4167	1	740651	?
chr2	153187589	153212281	231	W	3486	1	24693	?
chr2	153212382	154008110	233	W	2055	1	795729	?
chr2	154008211	154016040	235	W	5224	1	7830	?
chr2	154016141	154330250	237	W	3606	1	314110	?
chr3	1	3021	1	W	51617	1	3021	?
chr3	3122	1339082	3	W	2409	1	1335961	-
chr3	1339183	1649870	5	W	4483	1	310688	-
chr3	1649971	1651492	7	W	51436	1	1522	?
chr3	1651593	1896125	9	W	2426	1	244533	-
chr3	1896226	1899927	11	W	58957	1	3702	?
chr3	1900028	2665704	13	W	3334	1	765677	?
chr3	2665805	2692855	15	W	3570	1	27051	?
chr3	2692956	2849018	17	W	5109	1	156063	?
chr3	2849119	2977150	19	W	3603	1	128032	?
chr3	2977251	3030430	21	W	4854	1	53180	?
chr3	3030531	3207655	23	W	3656	1	177125	+
chr3	3207756	3599994	25	W	5249	1	392239	?
chr3	3600095	3613058	27	W	36282	1	12964	?
chr3	3613159	3905808	29	W	3891	1	292650	?
chr3	3905909	3907904	31	W	21317	1	1996	?
chr3	3908005	3922694	33	W	76453	1	14690	?
chr3	3922795	3925336	35	W	36150	1	2542	?
chr3	3925437	4631468	37	W	2482	1	706032	+
chr3	4631569	4917205	39	W	4091	1	285637	?
chr3	4917306	4983426	41	W	3666	1	66121	?
chr3	4983527	5484934	43	W	4586	1	501408	-
chr3	5485035	6815040	45	W	2072	1	1330006	+
chr3	6815141	7473527	47	W	2496	1	658387	+
chr3	7473628	7475867	49	W	48964	1	2240	?
chr3	7475968	8514162	51	W	3863	1	1038195	-
chr3	8514263	9500146	53	W	4593	1	985884	-
chr3	9500247	10025223	55	W	3744	1	524977	?
chr3	10025324	11578719	57	W	3665	1	1553396	+
chr3	11578820	13449859	59	W	1726	1	1871040	-
chr3	13449960	13789156	61	W	4708	1	339197	+
chr3	13789257	15202548	63	W	3112	1	1413292	+
chr3	15202649	15207647	65	W	82434	1	4999	?
chr3	15207748	19898335	67	W	2463	1	4690588	-
chr3	19898436	20353375	69	W	2507	1	454940	+
chr3	20353476	20357658	71	W	15979	1	4183	?
chr3	20357759	20801487	73	W	3707	1	443729	+
chr3	20801588	21231329	75	W	3977	1	429742	?
chr3	21231430	21609261	77	W	5172	1	377832	-
chr3	21609362	22809184	79	W	3181	1	1199823	+
chr3	22809285	22960403	81	W	2729	1	151119	+
chr3	22960504	24395689	83	W	2405	1	1435186	-
chr3	24395790	25078081	85	W	2393	1	682292	?
chr3	25078182	25746726	87	W	82448	1	668545	?
chr3	25746827	31221345	89	W	1853	1	5474519	+
chr3	31221446	31595092	91	W	3753	1	373647	+
chr3	31595193	32510184	93	W	2455	1	914992	+
chr3	32510285	33124103	95	W	4092	1	613819	?
chr3	33124204	34241156	97	W	3142	1	1116953	+
chr3	34241257	39676988	99	W	1737	1	5435732	+
chr3	39677089	40404241	101	W	2569	1	727153	?
chr3	40404342	40410438	103	W	70377	1	6097	?
chr3	40410539	40991796	105	W	2814	1	581258	?
chr3	40991897	41145609	107	W	4496	1	153713	?
chr3	41145710	41390593	109	W	5146	1	244884	?
chr3	41390694	42002368	111	W	3439	1	611675	-
chr3	42002469	42036222	113	W	5190	1	33754	?
chr3	42036323	46088104	115	W	2873	1	4051782	?
chr3	46088205	52272013	117	W	1268	1	6183809	?
chr3	52272114	54532355	119	W	2467	1	2260242	?
chr3	54532456	55003231	121	W	3879	1	470776	+
chr3	55003332	56827311	123	W	2857	1	1823980	+
chr3	56827412	66249839	125	W	745	1	9422428	-
chr3	66249940	76234570	127	W	1472	1	9984631	-
chr3	76234671	78848647	129	W	2573	1	2613977	?
chr3	78848748	82952837	131	W	1540	1	4104090	?
chr3	82952938	91511466	133	W	1958	1	8558529	?
chr3	91511567	102439341	135	W	2357	1	10927775	?
chr3	102439442	104051363	137	W	2057	1	1611922	?
chr3	104051464	114364796	139	W	1956	1	10313333	-
chr3	114364897	119070027	141	W	5213	1	4705131	?
chr3	119070128	126245127	143	W	859	1	7175000	?
chr3	126245228	128606564	145	W	2079	1	2361337	?
chr3	128606665	131296761	147	W	2342	1	2690097	?
chr3	131296862	133043686	149	W	3044	1	1746825	?
chr3	133043787	133047576	151	W	79790	1	3790	?
chr3	133047677	135145072	153	W	1865	1	2097396	?
chr3	135145173	138819130	155	W	2509	1	3673958	?
chr3	138819231	162282566	157	W	273	1	23463336	+
chr3	162282667	162286869	159	W	68145	1	4203	?
chr3	162286970	164045412	161	W	3220	1	1758443	?
chr3	164045513	173715454	163	W	1862	1	9669942	?
chr3	173715555	173758829	165	W	4951	1	43275	?
chr3	173758930	177586979	167	W	1850	1	3828050	?
chr3	177587080	178907525	169	W	2880	1	1320446	?
chr3	178907626	181878848	171	W	2769	1	2971223	-
chr3	181878949	184651209	173	W	2051	1	2772261	+
chr3	184651310	189087432	175	W	1828	1	4436123	?
chr3	189087533	200807086	177	W	1885	1	11719554	+
chr3	200807187	203958073	179	W	2441	1	3150887	+
chr3	203958174	205397214	181	W	2793	1	1439041	?
chr3	205397315	207676860	183	W	2548	1	2279546	?
chr3	207676961	209915093	185	W	2070	1	2238133	?
chr3	209915194	209917724	187	W	68200	1	2531	?
chr3	209917825	212135507	189	W	2864	1	2217683	-
chr3	212135608	214101032	191	W	3847	1	1965425	-
chr3	214101133	217264058	193	W	3022	1	3162926	?
chr3	217264159	217296326	195	W	2883	1	32168	?
chr3	217296427	217327419	197	W	67391	1	30993	?
chr3	217327520	226886278	199	W	1799	1	9558759	-
chr3	226886379	228073492	201	W	4808	1	1187114	?
chr3	228073593	228313114	203	W	3587	1	239522	?
chr3	228313215	231282629	205	W	1746	1	2969415	-
chr3	231282730	231703077	207	W	3281	1	420348	?
chr3	231703178	233141036	209	W	2034	1	1437859	+
chr3	233141137	234779700	211	W	4443	1	1638564	?
chr3	234779801	235476927	213	W	2368	1	697127	+
chr3	235477028	235923389	215	W	4746	1	446362	-
chr3	235923490	237242740	217	W	4246	1	1319251	+
chr3	237242841	239181549	219	W	4630	1	1938709	+
chr3	239181650	239188248	221	W	70160	1	6599	?
chr3	239188349	239190191	223	W	48013	1	1843	?
chr3	239190292	239693674	225	W	1961	1	503383	+
chr3	239693775	239850884	227	W	4789	1	157110	?
chr3	239850985	240675849	229	W	2408	1	824865	-
chr3	240675950	240924383	231	W	4177	1	248434	?
chr3	240924484	241308173	233	W	4894	1	383690	?
chr3	241308274	241524283	235	W	4682	1	216010	?
chr3	241524384	242536909	237	W	5085	1	1012526	?
chr3	242537010	242571412	239	W	79490	1	34403	?
chr3	242571513	242579187	241	W	4573	1	7675	?
chr3	242579288	242588891	243	W	2543	1	9604	?
chr3	242588992	242803805	245	W	3393	1	214814	?
chr3	242803906	243061972	247	W	3278	1	258067	?
chr3	243062073	243788843	249	W	4320	1	726771	-
chr3	243788944	244251855	251	W	2560	1	462912	+
chr3	244251956	245043460	253	W	2556	1	791505	-
chr3	245043561	245045974	255	W	27851	1	2414	?
chr3	245046075	245048286	257	W	36667	1	2212	?
chr3	245048387	247606619	259	W	1558	1	2558233	+
chr3	247606720	247610719	261	W	22097	1	4000	?
chr3	247610820	247614167	263	W	5843	1	3348	?
chr3	247614268	250070565	265	W	2029	1	2456298	?
chr3	250070666	250074715	267	W	66466	1	4050	?
chr3	250074816	250582589	269	W	2904	1	507774	?
chr3	250582690	250640742	271	W	4401	1	58053	?
chr3	250640843	251987246	273	W	4399	1	1346404	+
chr3	251987347	252058361	275	W	4712	1	71015	?
chr3	252058462	252598265	277	W	5101	1	539804	-
chr3	252598366	253584353	279	W	2086	1	985988	?
chr3	253584454	253978537	281	W	4981	1	394084	?
chr3	253978638	258703715	283	W	2454	1	4725078	+
chr3	258703816	261301456	285	W	2460	1	2597641	?
chr3	261301557	262863937	287	W	3325	1	1562381	-
chr3	262864038	262877438	289	W	75956	1	13401	?
chr3	262877539	264893469	291	W	4275	1	2015931	+
chr3	264893570	267696145	293	W	2061	1	2802576	+
chr3	267696246	267887502	295	W	4309	1	191257	-
chr3	267887603	268122287	297	W	4279	1	234685	?
chr3	268122388	268983951	299	W	3109	1	861564	-
chr3	268984052	268994914	301	W	73532	1	10863	?
chr3	268995015	269064588	303	W	2726	1	69574	?
chr3	269064689	270589393	305	W	2362	1	1524705	+
chr4	1	764721	1	W	83094	1	764721	?
chr4	764822	768187	3	W	5496	1	3366	?
chr4	768288	1214851	5	W	4162	1	446564	-
chr4	1214952	1545294	7	W	3649	1	330343	?
chr4	1545395	1916853	9	W	4638	1	371459	-
chr4	1916954	1919901	11	W	50451	1	2948	?
chr4	1920002	1922281	13	W	51166	1	2280	?
chr4	1922382	2127730	15	W	81987	1	205349	?
chr4	2127831	2319275	17	W	3175	1	191445	?
chr4	2319376	3030747	19	W	3473	1	711372	+
chr4	3030848	3031940	21	W	28059	1	1093	?
chr4	3032041	3134433	23	W	3678	1	102393	?
chr4	3134534	3514893	25	W	2557	1	380360	?
chr4	3514994	4484053	27	W	4343	1	969060	-
chr4	4484154	4486700	29	W	51950	1	2547	?
chr4	4486801	5451465	31	W	2071	1	964665	-
chr4	5451566	7433224	33	W	2432	1	1981659	-
chr4	7433325	9349141	35	W	3499	1	1915817	-
chr4	9349242	9882904	37	W	4656	1	533663	-
chr4	9883005	10423771	39	W	4561	1	540767	-
chr4	10423872	10425826	41	W	32589	1	1955	?
chr4	10425927	12619160	43	W	3950	1	2193234	-
chr4	12619261	12930462	45	W	3745	1	311202	-
chr4	12930563	13069870	47	W	5042	1	139308	?
chr4	13069971	13082764	49	W	3341	1	12794	?
chr4	13082865	13195441	51	W	80649	1	112577	?
chr4	13195542	14977894	53	W	4007	1	1782353	+
chr4	14977995	15441709	55	W	3037	1	463715	+
chr4	15441810	15662435	57	W	4537	1	220626	+
chr4	15662536	19889560	59	W	1720	1	4227025	+
chr4	19889661	23223583	61	W	4265	1	3333923	-
chr4	23223684	26063188	63	W	4416	1	2839505	?
chr4	26063289	26998148	65	W	4847	1	934860	?
chr4	26998249	27391930	67	W	3372	1	393682	?
chr4	27392031	30674585	69	W	1389	1	3282555	+
chr4	30674686	34027739	71	W	5116	1	3353054	?
chr4	34027840	40856972	73	W	2558	1	6829133	?
chr4	40857073	48704449	75	W	3039	1	7847377	?
chr4	48704550	56545943	77	W	1551	1	7841394	+
chr4	56546044	58451541	79	W	2438	1	1905498	?
chr4	58451642	66556028	81	W	3991	1	8104387	-
chr4	66556129	74478876	83	W	1960	1	7922748	?
chr4	74478977	85624261	85	W	2773	1	11145285	?
chr4	85624362	101308419	87	W	2436	1	15684058	-
chr4	101308520	107562534	89	W	1724	1	6254015	?
chr4	107562635	107777430	91	W	2067	1	214796	?
chr4	107777531	109350960	93	W	2017	1	1573430	?
chr4	109351061	113560680	95	W	2781	1	4209620	?
chr4	113560781	114695067	97	W	5512	1	1134287	?
chr4	114695168	126150934	99	W	2428	1	11455767	-
chr4	126151035	130169672	101	W	4595	1	4018638	+
chr4	130169773	132897544	103	W	1844	1	2727772	?
chr4	132897645	133246582	105	W	5160	1	348938	?
chr4	133246683	153310061	107	W	1200	1	20063379	?
chr4	153310162	159617627	109	W	1461	1	6307466	+
chr4	159617728	160347602	111	W	2718	1	729875	?
chr4	160347703	171013182	113	W	2520	1	10665480	-
chr4	171013283	171015655	115	W	55037	1	2373	?
chr4	171015756	172812317	117	W	3780	1	1796562	?
chr4	172812418	178959308	119	W	2088	1	6146891	-
chr4	178959409	180509292	121	W	3889	1	1549884	?
chr4	180509393	180931027	123	W	3427	1	421635	?
chr4	180931128	184908841	125	W	2424	1	3977714	+
chr4	184908942	188773383	127	W	2473	1	3864442	?
chr4	188773484	190120843	129	W	3237	1	1347360	-
chr4	190120944	191634493	131	W	2388	1	1513550	-
chr4	191634594	192448265	133	W	3881	1	813672	?
chr4	192448366	193505212	135	W	2479	1	1056847	?
chr4	193505313	197084993	137	W	2440	1	3579681	+
chr4	197085094	197088681	139	W	47856	1	3588	?
chr4	197088782	202009539	141	W	1973	1	4920758	+
chr4	202009640	202499552	143	W	2519	1	489913	?
chr4	202499653	203824350	145	W	2501	1	1324698	?
chr4	203824451	204431802	147	W	4431	1	607352	+
chr4	204431903	206281635	149	W	2525	1	1849733	+
chr4	206281736	206317235	151	W	5237	1	35500	?
chr4	206317336	206858244	153	W	3963	1	540909	?
chr4	206858345	207239027	155	W	4339	1	380683	?
chr4	207239128	207692317	157	W	3459	1	453190	-
chr4	207692418	208995322	159	W	3971	1	1302905	-
chr4	208995423	211638980	161	W	2920	1	2643558	-
chr4	211639081	215112274	163	W	1854	1	3473194	-
chr4	215112375	215116669	165	W	74590	1	4295	?
chr4	215116770	218416203	167	W	2031	1	3299434	-
chr4	218416304	218537007	169	W	5064	1	120704	?
chr4	218537108	219084620	171	W	3349	1	547513	?
chr4	219084721	219086247	173	W	80123	1	1527	+
chr4	219086348	219088705	175	W	80226	1	2358	?
chr4	219088806	220050410	177	W	4254	1	961605	?
chr4	220050511	221110507	179	W	2526	1	1059997	-
chr4	221110608	223402189	181	W	1796	1	2291582	+
chr4	223402290	223751777	183	W	4500	1	349488	?
chr4	223751878	223760524	185	W	72941	1	8647	?
chr4	223760625	224411893	187	W	3064	1	651269	-
chr4	224411994	225394554	189	W	4360	1	982561	?
chr4	225394655	226226891	191	W	2412	1	832237	?
chr4	226226992	227529954	193	W	2536	1	1302963	?
chr4	227530055	227531647	195	W	73291	1	1593	?
chr4	227531748	227543440	197	W	4821	1	11693	?
chr4	227543541	227547545	199	W	74455	1	4005	?
chr4	227547646	227800888	201	W	4271	1	253243	?
chr4	227800989	228074653	203	W	3617	1	273665	?
chr4	228074754	228559335	205	W	4990	1	484582	?
chr4	228559436	229080476	207	W	3262	1	521041	+
chr4	229080577	229333738	209	W	4959	1	253162	?
chr4	229333839	230032484	211	W	3250	1	698646	-
chr4	230032585	230074984	213	W	79832	1	42400	?
chr4	230075085	231497844	215	W	3249	1	1422760	+
chr5	1	3292	1	W	59658	1	3292	?
chr5	3393	306762	3	W	3575	1	303370	?
chr5	306863	310437	5	W	82407	1	3575	?
chr5	310538	544750	7	W	2518	1	234213	?
chr5	544851	546580	9	W	56741	1	1730	?
chr5	546681	768073	11	W	4306	1	221393	?
chr5	768174	932481	13	W	4772	1	164308	?
chr5	932582	1091434	15	W	3608	1	158853	?
chr5	1091535	1176234	17	W	4188	1	84700	-
chr5	1176335	1279221	19	W	4705	1	102887	?
chr5	1279322	1282678	21	W	59800	1	3357	?
chr5	1282779	1504041	23	W	4721	1	221263	?
chr5	1504142	1514261	25	W	3382	1	10120	?
chr5	1514362	1605740	27	W	3829	1	91379	?
chr5	1605841	1621676	29	W	81485	1	15836	?
chr5	1621777	1627097	31	W	51281	1	5321	?
chr5	1627198	2147395	33	W	2987	1	520198	-
chr5	2147496	2653622	35	W	5117	1	506127	+
chr5	2653723	2769496	37	W	2878	1	115774	?
chr5	2769597	2789860	39	W	81924	1	20264	?
chr5	2789961	2791614	41	W	3797	1	1654	?
chr5	2791715	3035980	43	W	3321	1	244266	+
chr5	3036081	3040689	45	W	70769	1	4609	?
chr5	3040790	4337098	47	W	3981	1	1296309	+
chr5	4337199	5356209	49	W	2486	1	1019011	?
chr5	5356310	5393638	51	W	4217	1	37329	?
chr5	5393739	6092507	53	W	4914	1	698769	?
chr5	6092608	6096824	55	W	28349	1	4217	?
chr5	6096925	6206203	57	W	3204	1	109279	+
chr5	6206304	7654651	59	W	3511	1	1448348	+
chr5	7654752	8418574	61	W	2077	1	763823	+
chr5	8418675	8458596	63	W	76664	1	39922	?
chr5	8458697	8609231	65	W	3216	1	150535	?
chr5	8609332	8615088	67	W	59868	1	5757	?
chr5	8615189	9386234	69	W	3706	1	771046	-
chr5	9386335	10953424	71	W	1979	1	1567090	+
chr5	10953525	14561131	73	W	1719	1	3607607	-
chr5	14561232	14563218	75	W	12422	1	1987	?
chr5	14563319	14595290	77	W	4794	1	31972	?
chr5	14595391	16333980	79	W	2549	1	1738590	-
chr5	16334081	16379917	81	W	4216	1	45837	?
chr5	16380018	16955384	83	W	4540	1	575367	+
chr5	16955485	17254849	85	W	3197	1	299365	-
chr5	17254950	17270631	87	W	4215	1	15682	?
chr5	17270732	17584871	89	W	81224	1	314140	-
chr5	17584972	17858752	91	W	4132	1	273781	?
chr5	17858853	17864275	93	W	46661	1	5423	?
chr5	17864376	18924098	95	W	4220	1	1059723	-
chr5	18924199	19590338	97	W	2364	1	666140	-
chr5	19590439	19727363	99	W	78510	1	136925	?
chr5	19727464	19817049	101	W	80610	1	89586	?
chr5	19817150	20958168	103	W	5151	1	1141019	?
chr5	20958269	21491121	105	W	4423	1	532853	?
chr5	21491222	25674960	107	W	2046	1	4183739	-
chr5	25675061	31347225	109	W	1946	1	5672165	-
chr5	31347326	31760128	111	W	3539	1	412803	?
chr5	31760229	35970301	113	W	2449	1	4210073	+
chr5	35970402	38602613	115	W	2874	1	2632212	?
chr5	38602714	42437263	117	W	3632	1	3834550	?
chr5	42437364	49474759	119	W	2056	1	7037396	?
chr5	49474860	56324225	121	W	4250	1	6849366	+
chr5	56324326	64555238	123	W	3207	1	8230913	-
chr5	64555339	67343117	125	W	3948	1	2787779	?
chr5	67343218	68545717	127	W	3435	1	1202500	?
chr5	68545818	98753198	129	W	1208	1	30207381	+
chr5	98753299	103501992	131	W	2511	1	4748694	?
chr5	103502093	104077409	133	W	4819	1	575317	?
chr5	104077510	107781264	135	W	1839	1	3703755	?
chr5	107781365	113407250	137	W	1359	1	5625886	?
chr5	113407351	114305285	139	W	2868	1	897935	?
chr5	114305386	114912415	141	W	3974	1	607030	?
chr5	114912516	119894431	143	W	2535	1	4981916	?
chr5	119894532	125753723	145	W	2730	1	5859192	?
chr5	125753824	126380403	147	W	82702	1	626580	?
chr5	126380504	129832649	149	W	2372	1	3452146	?
chr5	129832750	136913607	151	W	1170	1	7080858	?
chr5	136913708	145871207	153	W	1735	1	8957500	?
chr5	145871308	145872376	155	W	6558	1	1069	?
chr5	145872477	145876272	157	W	81994	1	3796	?
chr5	145876373	145879407	159	W	71773	1	3035	?
chr5	145879508	145881300	161	W	50248	1	1793	?
chr5	145881401	146136332	163	W	3185	1	254932	?
chr5	146136433	147132355	165	W	2940	1	995923	?
chr5	147132456	158108206	167	W	1852	1	10975751	-
chr5	158108307	164538443	169	W	2930	1	6430137	+
chr5	164538544	170513181	171	W	2090	1	5974638	?
chr5	170513282	173994693	173	W	4337	1	3481412	?
chr5	173994794	174957054	175	W	2789	1	962261	?
chr5	174957155	174959228	177	W	47568	1	2074	?
chr5	174959329	176732284	179	W	2978	1	1772956	?
chr5	176732385	177083218	181	W	4404	1	350834	?
chr5	177083319	183824862	183	W	3319	1	6741544	+
chr5	183824963	185211652	185	W	2942	1	1386690	?
chr5	185211753	187835717	187	W	1950	1	2623965	?
chr5	187835818	189538829	189	W	4953	1	1703012	+
chr5	189538930	192587376	191	W	2577	1	3048447	+
chr5	192587477	193255833	193	W	3302	1	668357	+
chr5	193255934	195654358	195	W	3155	1	2398425	?
chr5	195654459	200613412	197	W	994	1	4958954	?
chr5	200613513	206366943	199	W	1253	1	5753431	+
chr5	206367044	209429039	201	W	2367	1	3061996	+
chr5	209429140	209433597	203	W	77355	1	4458	?
chr5	209433698	210690610	205	W	2452	1	1256913	+
chr5	210690711	210780723	207	W	3257	1	90013	?
chr5	210780824	211458498	209	W	4983	1	677675	?
chr5	211458599	212858599	211	W	2474	1	1400001	+
chr5	212858700	213709841	213	W	2465	1	851142	-
chr5	213709942	213826293	215	W	4079	1	116352	?
chr5	213826394	214218618	217	W	5155	1	392225	?
chr5	214218719	214679712	219	W	2423	1	460994	?
chr5	214679813	214683307	221	W	51194	1	3495	?
chr5	214683408	215411992	223	W	2400	1	728585	-
chr5	215412093	215927382	225	W	4966	1	515290	+
chr5	215927483	215930612	227	W	77050	1	3130	?
chr5	215930713	216048270	229	W	4844	1	117558	?
chr5	216048371	216573303	231	W	4805	1	524933	?
chr5	216573404	217712946	233	W	2551	1	1139543	+
chr5	217713047	217715360	235	W	52626	1	2314	?
chr5	217715461	218046934	237	W	4389	1	331474	-
chr5	218047035	218403805	239	W	3162	1	356771	?
chr5	218403906	218408970	241	W	81790	1	5065	?
chr5	218409071	218411990	243	W	72350	1	2920	?
chr5	218412091	218588463	245	W	3966	1	176373	?
chr5	218588564	219309774	247	W	3906	1	721211	+
chr5	219309875	219375790	249	W	4330	1	65916	?
chr5	219375891	219955490	251	W	4833	1	579600	-
chr5	219955591	220226993	253	W	5170	1	271403	?
chr5	220227094	220382587	255	W	4000	1	155494	?
chr5	220382688	220527956	257	W	4305	1	145269	?
chr5	220528057	220530951	259	W	49499	1	2895	?
chr5	220531052	220733523	261	W	4067	1	202472	-
chr5	220733624	220739052	263	W	79538	1	5429	?
chr5	220739153	221005560	265	W	3468	1	266408	+
chr5	221005661	221007108	267	W	76465	1	1448	?
chr5	221007209	221075439	269	W	2983	1	68231	?
chr5	221075540	221136838	271	W	81556	1	61299	?
chr6	1	17911	1	W	71454	1	17911	?
chr6	18012	81167	3	W	4580	1	63156	?
chr6	81268	760580	5	W	2080	1	679313	-
chr6	760681	779792	7	W	4432	1	19112	?
chr6	779893	784052	9	W	54995	1	4160	?
chr6	784153	859476	11	W	2755	1	75324	?
chr6	859577	1282724	13	W	4571	1	423148	?
chr6	1282825	1291357	15	W	79967	1	8533	?
chr6	1291458	1412057	17	W	4620	1	120600	?
chr6	1412158	1415913	19	W	79249	1	3756	?
chr6	1416014	1461941	21	W	2929	1	45928	?
chr6	1462042	1466535	23	W	3771	1	4494	?
chr6	1466636	1469231	25	W	5275	1	2596	?
chr6	1469332	1470681	27	W	81329	1	1350	-
chr6	1470782	2091435	29	W	2345	1	620654	+
chr6	2091536	2095958	31	W	61158	1	4423	?
chr6	2096059	2782824	33	W	2401	1	686766	-
chr6	2782925	2785865	35	W	50161	1	2941	?
chr6	2785966	2791204	37	W	80682	1	5239	?
chr6	2791305	3151878	39	W	3338	1	360574	?
chr6	3151979	3154292	41	W	10826	1	2314	?
chr6	3154393	3160365	43	W	3702	1	5973	?
chr6	3160466	3347905	45	W	80448	1	187440	?
chr6	3348006	3740077	47	W	5093	1	392072	?
chr6	3740178	5121420	49	W	2508	1	1381243	-
chr6	5121521	5293344	51	W	3431	1	171824	+
chr6	5293445	5295571	53	W	83056	1	2127	?
chr6	5295672	5297383	55	W	3092	1	1712	?
chr6	5297484	5638013	57	W	4713	1	340530	?
chr6	5638114	5642877	59	W	52907	1	4764	?
chr6	5642978	6033155	61	W	4015	1	390178	+
chr6	6033256	7680006	63	W	4200	1	1646751	-
chr6	7680107	8700642	65	W	3245	1	1020536	?
chr6	8700743	9068843	67	W	4314	1	368101	-
chr6	9068944	9099214	69	W	80368	1	30271	?
chr6	9099315	9847372	71	W	2893	1	748058	+
chr6	9847473	9918277	73	W	76242	1	70805	?
chr6	9918378	10833822	75	W	3048	1	915445	?
chr6	10833923	11057794	77	W	4968	1	223872	?
chr6	11057895	13364600	79	W	2363	1	2306706	+
chr6	13364701	13366963	81	W	78842	1	2263	?
chr6	13367064	14286044	83	W	2841	1	918981	?
chr6	14286145	14832348	85	W	4471	1	546204	?
chr6	14832449	22490640	87	W	2040	1	7658192	+
chr6	22490741	22530869	89	W	4026	1	40129	?
chr6	22530970	27840963	91	W	3808	1	5309994	?
chr6	27841064	28554426	93	W	4315	1	713363	?
chr6	28554527	28556423	95	W	21988	1	1897	?
chr6	28556524	30392363	97	W	2430	1	1835840	-
chr6	30392464	31548120	99	W	2471	1	1155657	?
chr6	31548221	32147270	101	W	3550	1	599050	?
chr6	32147371	36849768	103	W	2469	1	4702398	?
chr6	36849869	41009641	105	W	1354	1	4159773	?
chr6	41009742	42133793	107	W	3832	1	1124052	?
chr6	42133894	42392030	109	W	81169	1	258137	?
chr6	42392131	44414797	111	W	3186	1	2022667	?
chr6	44414898	44421343	113	W	14884	1	6446	?
chr6	44421444	47839615	115	W	4727	1	3418172	?
chr6	47839716	49340939	117	W	3312	1	1501224	-
chr6	49341040	49344456	119	W	21095	1	3417	?
chr6	49344557	49501739	121	W	4824	1	157183	?
chr6	49501840	65214042	123	W	2084	1	15712203	?
chr6	65214143	69259426	125	W	2552	1	4045284	?
chr6	69259527	69263399	127	W	251	1	3873	?
chr6	69263500	69889632	129	W	82501	1	626133	?
chr6	69889733	82689234	131	W	1952	1	12799502	?
chr6	82689335	94056965	133	W	2764	1	11367631	+
chr6	94057066	102030759	135	W	2427	1	7973694	?
chr6	102030860	118012260	137	W	4598	1	15981401	?
chr6	118012361	118018897	139	W	35429	1	6537	?
chr6	118018998	118762337	141	W	2344	1	743340	?
chr6	118762438	120271871	143	W	2947	1	1509434	?
chr6	120271972	123004557	145	W	2385	1	2732586	?
chr6	123004658	123403582	147	W	3810	1	398925	?
chr6	123403683	123407268	149	W	61637	1	3586	?
chr6	123407369	123711322	151	W	2863	1	303954	?
chr6	123711423	125427688	153	W	3978	1	1716266	?
chr6	125427789	139030707	155	W	3818	1	13602919	?
chr6	139030808	141524022	157	W	2748	1	2493215	?
chr6	141524123	150381620	159	W	4588	1	8857498	-
chr6	150381721	150384446	161	W	74879	1	2726	?
chr6	150384547	151109659	163	W	4109	1	725113	?
chr6	151109760	151530537	165	W	3047	1	420778	?
chr6	151530638	152268262	167	W	3931	1	737625	?
chr6	152268363	153237198	169	W	3860	1	968836	?
chr6	153237299	157478377	171	W	3007	1	4241079	?
chr6	157478478	162463137	173	W	2784	1	4984660	-
chr6	162463238	162516634	175	W	4236	1	53397	?
chr6	162516735	163820710	177	W	3360	1	1303976	?
chr6	163820811	166266311	179	W	2444	1	2445501	?
chr6	166266412	168265438	181	W	4796	1	1999027	?
chr6	168265539	171469102	183	W	4415	1	3203564	-
chr6	171469203	172213070	185	W	2390	1	743868	+
chr6	172213171	172236459	187	W	3635	1	23289	?
chr6	172236560	175113166	189	W	2023	1	2876607	-
chr6	175113267	176801324	191	W	2825	1	1688058	?
chr6	176801425	178475886	193	W	2495	1	1674462	-
chr6	178475987	182019125	195	W	1808	1	3543139	+
chr6	182019226	182408117	197	W	3438	1	388892	?
chr6	182408218	187349540	199	W	2035	1	4941323	-
chr6	187349641	187723386	201	W	3071	1	373746	?
chr6	187723487	188745815	203	W	2459	1	1022329	+
chr6	188745916	195838782	205	W	4995	1	7092867	+
chr6	195838883	197482033	207	W	2435	1	1643151	?
chr6	197482134	197504811	209	W	78307	1	22678	?
chr6	197504912	197506785	211	W	82592	1	1874	?
chr6	197506886	199423609	213	W	1975	1	1916724	-
chr6	199423710	199427768	215	W	59883	1	4059	?
chr6	199427869	200175677	217	W	4697	1	747809	-
chr6	200175778	200177547	219	W	45959	1	1770	?
chr6	200177648	200182590	221	W	71747	1	4943	?
chr6	200182691	200212820	223	W	69733	1	30130	?
chr6	200212921	200214971	225	W	2119	1	2051	?
chr6	200215072	204468913	227	W	4136	1	4253842	+
chr6	204469014	204576099	229	W	3332	1	107086	+
chr6	204576200	206285603	231	W	3448	1	1709404	+
chr6	206285704	206614102	233	W	3530	1	328399	?
chr6	206614203	212696593	235	W	2053	1	6082391	+
chr6	212696694	213086944	237	W	5159	1	390251	?
chr6	213087045	217144645	239	W	1949	1	4057601	-
chr6	217144746	217150890	241	W	72191	1	6145	?
chr6	217150991	217602266	243	W	3233	1	451276	+
chr6	217602367	217606093	245	W	48299	1	3727	?
chr6	217606194	217609943	247	W	49233	1	3750	?
chr6	217610044	217681766	249	W	81278	1	71723	?
chr6	217681867	218296787	251	W	4551	1	614921	+
chr6	218296888	218299162	253	W	617	1	2275	?
chr6	218299263	218302519	255	W	51518	1	3257	?
chr6	218302620	221391489	257	W	2446	1	3088870	-
chr6	221391590	221395361	259	W	69209	1	3772	?
chr6	221395462	225930973	261	W	2530	1	4535512	-
chr6	225931074	225972545	263	W	5106	1	41472	-
chr6	225972646	227300912	265	W	2464	1	1328267	-
chr6	227301013	227304291	267	W	50171	1	3279	?
chr6	227304392	228065716	269	W	3536	1	761325	?
chr6	228065817	228254876	271	W	4045	1	189060	+
chr7	1	91841	1	W	4013	1	91841	-
chr7	91942	257022	3	W	3883	1	165081	?
chr7	257123	275775	5	W	4358	1	18653	?
chr7	275876	1075798	7	W	3516	1	799923	-
chr7	1075899	1309838	9	W	4947	1	233940	+
chr7	1309939	1528117	11	W	3694	1	218179	?
chr7	1528218	2251130	13	W	4253	1	722913	+
chr7	2251231	2252263	15	W	46447	1	1033	?
chr7	2252364	2606807	17	W	2950	1	354444	-
chr7	2606908	2653467	19	W	3309	1	46560	?
chr7	2653568	2866820	21	W	5024	1	213253	?
chr7	2866921	2871824	23	W	71738	1	4904	?
chr7	2871925	2948442	25	W	4554	1	76518	-
chr7	2948543	3037607	27	W	3784	1	89065	-
chr7	3037708	3700740	29	W	3740	1	663033	?
chr7	3700841	4375985	31	W	3540	1	675145	-
chr7	4376086	5201381	33	W	3697	1	825296	-
chr7	5201482	5205293	35	W	51115	1	3812	?
chr7	5205394	5208750	37	W	32522	1	3357	?
chr7	5208851	5437874	39	W	5338	1	229024	?
chr7	5437975	5566943	41	W	4101	1	128969	?
chr7	5567044	6101943	43	W	3514	1	534900	+
chr7	6102044	6145770	45	W	2936	1	43727	?
chr7	6145871	6665240	47	W	4575	1	519370	-
chr7	6665341	7045137	49	W	2420	1	379797	-
chr7	7045238	7698262	51	W	5059	1	653025	?
chr7	7698363	7760460	53	W	2844	1	62098	?
chr7	7760561	7771632	55	W	3875	1	11072	?
chr7	7771733	8894761	57	W	3123	1	1123029	+
chr7	8894862	9436131	59	W	3811	1	541270	?
chr7	9436232	13387787	61	W	1727	1	3951556	+
chr7	13387888	15007870	63	W	2036	1	1619983	+
chr7	15007971	15660551	65	W	5027	1	652581	+
chr7	15660652	15662325	67	W	71936	1	1674	?
chr7	15662426	18500485	69	W	1990	1	2838060	+
chr7	18500586	22465886	71	W	1738	1	3965301	+
chr7	22465987	23214175	73	W	2068	1	748189	?
chr7	23214276	23738399	75	W	2515	1	524124	?
chr7	23738500	26037374	77	W	1185	1	2298875	?
chr7	26037475	28048745	79	W	1181	1	2011271	?
chr7	28048846	32206550	81	W	1182	1	4157705	?
chr7	32206651	37290303	83	W	1972	1	5083653	-
chr7	37290404	44418605	85	W	2475	1	7128202	?
chr7	44418706	52009830	87	W	2964	1	7591125	?
chr7	52009931	56828015	89	W	2437	1	4818085	?
chr7	56828116	59738298	91	W	2060	1	2910183	?
chr7	59738399	65323529	93	W	1965	1	5585131	?
chr7	65323630	72979605	95	W	1840	1	7655976	+
chr7	72979706	77342152	97	W	3307	1	4362447	?
chr7	77342253	81665662	99	W	2472	1	4323410	?
chr7	81665763	85340380	101	W	4090	1	3674618	?
chr7	85340481	92000528	103	W	1734	1	6660048	?
chr7	92000629	93744887	105	W	3560	1	1744259	?
chr7	93744988	93781776	107	W	2851	1	36789	?
chr7	93781877	101298491	109	W	2725	1	7516615	?
chr7	101298592	101464469	111	W	3016	1	165878	?
chr7	101464570	102970463	113	W	4297	1	1505894	?
chr7	102970564	103545405	115	W	4405	1	574842	?
chr7	103545506	124201811	117	W	1277	1	20656306	?
chr7	124201912	125505866	119	W	2583	1	1303955	?
chr7	125505967	128424236	121	W	2030	1	2918270	?
chr7	128424337	131644280	123	W	2065	1	3219944	?
chr7	131644381	133606167	125	W	3814	1	1961787	?
chr7	133606268	133876566	127	W	3852	1	270299	?
chr7	133876667	135074374	129	W	4192	1	1197708	?
chr7	135074475	135078281	131	W	55148	1	3807	?
chr7	135078382	138729442	133	W	1971	1	3651061	?
chr7	138729543	138971876	135	W	2751	1	242334	?
chr7	138971977	140031744	137	W	3251	1	1059768	?
chr7	140031845	140413687	139	W	3138	1	381843	?
chr7	140413788	141036419	141	W	2513	1	622632	?
chr7	141036520	143278335	143	W	1742	1	2241816	?
chr7	143278436	147196207	145	W	1980	1	3917772	?
chr7	147196308	149271658	147	W	1943	1	2075351	-
chr7	149271759	149951261	149	W	4219	1	679503	?
chr7	149951362	153025318	151	W	1968	1	3073957	?
chr7	153025419	154530521	153	W	3060	1	1505103	?
chr7	154530622	158022360	155	W	1964	1	3491739	?
chr7	158022461	158689339	157	W	3161	1	666879	?
chr7	158689440	159289544	159	W	3369	1	600105	?
chr7	159289645	162665572	161	W	3503	1	3375928	?
chr7	162665673	163807692	163	W	3125	1	1142020	-
chr7	163807793	165386362	165	W	2724	1	1578570	?
chr7	165386463	165387935	167	W	60262	1	1473	?
chr7	165388036	166820398	169	W	4244	1	1432363	?
chr7	166820499	166822788	171	W	65353	1	2290	?
chr7	166822889	166832035	173	W	75670	1	9147	?
chr7	166832136	168422016	175	W	2870	1	1589881	?
chr7	168422117	174225344	177	W	2343	1	5803228	-
chr7	174225445	176740217	179	W	2402	1	2514773	?
chr7	176740318	180559290	181	W	1806	1	3818973	+
chr7	180559391	182457953	183	W	3424	1	1898563	?
chr7	182458054	186469488	185	W	3190	1	4011435	+
chr7	186469589	189747708	187	W	2834	1	3278120	-
chr7	189747809	193246960	189	W	1962	1	3499152	+
chr7	193247061	193655227	191	W	4292	1	408167	?
chr7	193655328	194557618	193	W	2901	1	902291	?
chr7	194557719	200234820	195	W	2063	1	5677102	+
chr7	200234921	201523312	197	W	3199	1	1288392	?
chr7	201523413	203700848	199	W	2396	1	2177436	+
chr7	203700949	205205440	201	W	2373	1	1504492	-
chr7	205205541	205798034	203	W	4184	1	592494	+
chr7	205798135	206466972	205	W	3290	1	668838	-
chr7	206467073	206471110	207	W	70081	1	4038	?
chr7	206471211	207706479	209	W	2741	1	1235269	-
chr7	207706580	207711438	211	W	62228	1	4859	?
chr7	207711539	209342745	213	W	3826	1	1631207	-
chr7	209342846	209347290	215	W	74349	1	4445	?
chr7	209347391	209363373	217	W	4267	1	15983	?
chr7	209363474	210723489	219	W	2028	1	1360016	-
chr7	210723590	211287708	221	W	5075	1	564119	?
chr7	211287809	211288939	223	W	71198	1	1131	?
chr7	211289040	211291939	225	W	60168	1	2900	?
chr7	211292040	211348061	227	W	2835	1	56022	?
chr7	211348162	212480302	229	W	2591	1	1132141	?
chr7	212480403	212485939	231	W	61875	1	5537	?
chr7	212486040	212494971	233	W	64671	1	8932	?
chr7	212495072	212791869	235	W	3631	1	296798	?
chr7	212791970	213050086	237	W	4696	1	258117	?
chr7	213050187	213508323	239	W	3356	1	458137	?
chr7	213508424	213509781	241	W	49535	1	1358	?
chr7	213509882	213559298	243	W	3714	1	49417	?
chr7	213559399	213568733	245	W	74651	1	9335	?
chr7	213568834	213574737	247	W	81412	1	5904	?
chr7	213574838	213739732	249	W	3555	1	164895	?
chr7	213739833	213741210	251	W	45889	1	1378	?
chr7	213741311	213743055	253	W	80267	1	1745	?
chr7	213743156	218734787	255	W	1959	1	4991632	-
chr7	218734888	219265867	257	W	2485	1	530980	+
chr7	219265968	222764039	259	W	3770	1	3498072	-
chr7	222764140	223829532	261	W	2410	1	1065393	+
chr7	223829633	223850427	263	W	43254	1	20795	?
chr7	223850528	224044650	265	W	4158	1	194123	?
chr7	224044751	224048752	267	W	15674	1	4002	?
chr7	224048853	224984848	269	W	3777	1	935996	?
chr7	224984949	225123977	271	W	4438	1	139029	?
chr7	225124078	225127883	273	W	46513	1	3806	?
chr7	225127984	226178850	275	W	3630	1	1050867	+
chr7	226178951	227195441	277	W	3361	1	1016491	?
chr8	1	127486	1	W	5285	1	127486	?
chr8	127587	130973	3	W	51252	1	3387	?
chr8	131074	1795778	5	W	2394	1	1664705	-
chr8	1795879	4205164	7	W	3896	1	2409286	?
chr8	4205265	7182024	9	W	1788	1	2976760	+
chr8	7182125	28114520	11	W	1741	1	20932396	-
chr8	28114621	33189403	13	W	2761	1	5074783	+
chr8	33189504	49246700	15	W	1358	1	16057197	+
chr8	49246801	65101189	17	W	1749	1	15854389	-
chr8	65101290	93861468	19	W	1442	1	28760179	+
chr8	93861569	98325133	21	W	1866	1	4463565	+
chr8	98325234	101554540	23	W	1947	1	3229307	?
chr8	101554641	108575556	25	W	4823	1	7020916	+
chr8	108575657	112057005	27	W	4149	1	3481349	?
chr8	112057106	115658967	29	W	1541	1	3601862	?
chr8	115659068	126662969	31	W	1989	1	11003902	?
chr8	126663070	129973442	33	W	4097	1	3310373	+
chr8	129973543	132725895	35	W	2445	1	2752353	?
chr8	132725996	134506242	37	W	2386	1	1780247	?
chr8	134506343	134847203	39	W	3077	1	340861	?
chr8	134847304	136662608	41	W	3525	1	1815305	?
chr8	136662709	138328196	43	W	4222	1	1665488	?
chr8	138328297	142481281	45	W	2089	1	4152985	?
chr8	142481382	144519567	47	W	2019	1	2038186	?
chr8	144519668	144524915	49	W	82898	1	5248	?
chr8	144525016	145045418	51	W	3650	1	520403	?
chr8	145045519	146436315	53	W	2488	1	1390797	-
chr8	146436416	146437752	55	W	82884	1	1337	?
chr8	146437853	146615890	57	W	4048	1	178038	?
chr8	146615991	146618306	59	W	80612	1	2316	?
chr8	146618407	147311646	61	W	3090	1	693240	+
chr8	147311747	147797455	63	W	4487	1	485709	-
chr8	147797556	149772405	65	W	3297	1	1974850	+
chr8	149772506	150330586	67	W	3611	1	558081	+
chr8	150330687	151913017	69	W	1963	1	1582331	-
chr8	151913118	152448179	71	W	3505	1	535062	?
chr8	152448280	152910002	73	W	3725	1	461723	?
chr8	152910103	153099253	75	W	3314	1	189151	?
chr8	153099354	153712141	77	W	2399	1	612788	+
chr8	153712242	153717719	79	W	59674	1	5478	?
chr8	153717820	153721377	81	W	75637	1	3558	?
chr8	153721478	153872526	83	W	3699	1	151049	?
chr8	153872627	157737913	85	W	2943	1	3865287	+
chr8	157738014	157739911	87	W	82289	1	1898	?
chr8	157740012	159308490	89	W	3381	1	1568479	?
chr8	159308591	159606589	91	W	3380	1	297999	?
chr8	159606690	159815350	93	W	81017	1	208661	?
chr8	159815451	159848634	95	W	4210	1	33184	?
chr8	159848735	160377493	97	W	2384	1	528759	?
chr8	160377594	161497508	99	W	4769	1	1119915	-
chr8	161497609	162771480	101	W	2346	1	1273872	-
chr8	162771581	163660796	103	W	4511	1	889216	?
chr8	163660897	164049218	105	W	2429	1	388322	?
chr8	164049319	164940808	107	W	3642	1	891490	-
chr8	164940909	168564973	109	W	1743	1	3624065	-
chr8	168565074	169611134	111	W	4120	1	1046061	+
chr8	169611235	170416969	113	W	4542	1	805735	?
chr8	170417070	170419804	115	W	77984	1	2735	?
chr8	170419905	171212344	117	W	2970	1	792440	+
chr8	171212445	172618767	119	W	4501	1	1406323	-
chr8	172618868	173776113	121	W	2397	1	1157246	?
chr9	1	1357422	1	W	4146	1	1357422	-
chr9	1357523	1359606	3	W	76586	1	2084	?
chr9	1359707	1848759	5	W	3471	1	489053	-
chr9	1848860	2081864	7	W	3558	1	233005	?
chr9	2081965	2083756	9	W	7369	1	1792	?
chr9	2083857	3943033	11	W	3019	1	1859177	+
chr9	3943134	4056827	13	W	5354	1	113694	?
chr9	4056928	7439920	15	W	2059	1	3382993	-
chr9	7440021	7593017	17	W	2829	1	152997	?
chr9	7593118	7599809	19	W	77608	1	6692	?
chr9	7599910	8426982	21	W	2938	1	827073	-
chr9	8427083	8428692	23	W	35623	1	1610	?
chr9	8428793	8632338	25	W	81764	1	203546	?
chr9	8632439	9618027	27	W	2937	1	985589	+
chr9	9618128	9626497	29	W	79997	1	8370	?
chr9	9626598	11384166	31	W	3494	1	1757569	+
chr9	11384267	12556468	33	W	3481	1	1172202	-
chr9	12556569	13184951	35	W	3247	1	628383	?
chr9	13185052	13398475	37	W	2749	1	213424	?
chr9	13398576	17308369	39	W	5254	1	3909794	-
chr9	17308470	17686436	41	W	4495	1	377967	?
chr9	17686537	24896491	43	W	1736	1	7209955	-
chr9	24896592	26815709	45	W	2375	1	1919118	-
chr9	26815810	44165085	47	W	1274	1	17349276	-
chr9	44165186	48896400	49	W	2353	1	4731215	+
chr9	48896501	53174268	51	W	1954	1	4277768	?
chr9	53174369	54694824	53	W	2074	1	1520456	?
chr9	54694925	57566094	55	W	2783	1	2871170	+
chr9	57566195	58344361	57	W	2468	1	778167	?
chr9	58344462	58803463	59	W	2797	1	459002	?
chr9	58803564	61190783	61	W	3463	1	2387220	?
chr9	61190884	61196007	63	W	68268	1	5124	?
chr9	61196108	61581888	65	W	4945	1	385781	?
chr9	61581989	61941524	67	W	3569	1	359536	?
chr9	61941625	62762930	69	W	2826	1	821306	?
chr9	62763031	62938635	71	W	4160	1	175605	?
chr9	62938736	63522633	73	W	2524	1	583898	?
chr9	63522734	63855305	75	W	4567	1	332572	?
chr9	63855406	64128341	77	W	2809	1	272936	?
chr9	64128442	64551138	79	W	3967	1	422697	?
chr9	64551239	64564451	81	W	46658	1	13213	?
chr9	64564552	64982194	83	W	4245	1	417643	?
chr9	64982295	65336013	85	W	3166	1	353719	?
chr9	65336114	66001178	87	W	4440	1	665065	?
chr9	66001279	66575784	89	W	3377	1	574506	?
chr9	66575885	67005448	91	W	4729	1	429564	?
chr9	67005549	67121831	93	W	4392	1	116283	?
chr9	67121932	67987595	95	W	2083	1	865664	?
chr9	67987696	68026356	97	W	68526	1	38661	?
chr9	68026457	68585896	99	W	3259	1	559440	?
chr9	68585997	69138201	101	W	3554	1	552205	?
chr9	69138302	69659469	103	W	80703	1	521168	?
chr9	69659570	69997706	105	W	4849	1	338137	?
chr9	69997807	70633994	107	W	81345	1	636188	?
chr9	70634095	70640951	109	W	77555	1	6857	?
chr9	70641052	70643334	111	W	48248	1	2283	?
chr9	70643435	71646978	113	W	82662	1	1003544	?
chr9	71647079	72943339	115	W	3872	1	1296261	?
chr9	72943440	73207044	117	W	4858	1	263605	?
chr9	73207145	73505231	119	W	2982	1	298087	?
chr9	73505332	73525929	121	W	60898	1	20598	?
chr9	73526030	73721497	123	W	3051	1	195468	?
chr9	73721598	73951987	125	W	5114	1	230390	?
chr9	73952088	73994233	127	W	3378	1	42146	?
chr9	73994334	74834128	129	W	4875	1	839795	?
chr9	74834229	75639593	131	W	2483	1	805365	?
chr9	75639694	76175137	133	W	82158	1	535444	?
chr9	76175238	76177601	135	W	46997	1	2364	?
chr9	76177702	76247995	137	W	4277	1	70294	?
chr9	76248096	77236753	139	W	4080	1	988658	?
chr9	77236854	77688295	141	W	4544	1	451442	?
chr9	77688396	78099125	143	W	5277	1	410730	?
chr9	78099226	78110068	145	W	73833	1	10843	?
chr9	78110169	78311371	147	W	3972	1	201203	?
chr9	78311472	78684231	149	W	2763	1	372760	?
chr9	78684332	79265521	151	W	4615	1	581190	?
chr9	79265622	79629282	153	W	4347	1	363661	?
chr9	79629383	80213521	155	W	5248	1	584139	?
chr9	80213622	80217738	157	W	50688	1	4117	?
chr9	80217839	80221485	159	W	27729	1	3647	?
chr9	80221586	80678885	161	W	3761	1	457300	?
chr9	80678986	81326402	163	W	2866	1	647417	?
chr9	81326503	81330980	165	W	81814	1	4478	?
chr9	81331081	85510648	167	W	4921	1	4179568	?
chr9	85510749	86156129	169	W	2421	1	645381	?
chr9	86156230	86956738	171	W	3478	1	800509	?
chr9	86956839	86957850	173	W	17719	1	1012	?
chr9	86957951	86959920	175	W	52157	1	1970	?
chr9	86960021	87322596	177	W	79489	1	362576	?
chr9	87322697	87375330	179	W	82730	1	52634	?
chr9	87375431	87921569	181	W	4450	1	546139	?
chr9	87921670	88575281	183	W	3980	1	653612	?
chr9	88575382	88580848	185	W	2896	1	5467	?
chr9	88580949	91300289	187	W	3762	1	2719341	?
chr9	91300390	91306294	189	W	79536	1	5905	?
chr9	91306395	91308176	191	W	60701	1	1782	?
chr9	91308277	91359125	193	W	3882	1	50849	?
chr9	91359226	92343954	195	W	2991	1	984729	?
chr9	92344055	92593349	197	W	4880	1	249295	?
chr9	92593450	93067915	199	W	4456	1	474466	?
chr9	93068016	93608211	201	W	4439	1	540196	?
chr9	93608312	93785886	203	W	2817	1	177575	?
chr9	93785987	94027903	205	W	4762	1	241917	?
chr9	94028004	94030761	207	W	22883	1	2758	?
chr9	94030862	95885622	209	W	3150	1	1854761	?
chr9	95885723	100478161	211	W	4379	1	4592439	?
chr9	100478262	104150750	213	W	2021	1	3672489	?
chr9	104150851	104428277	215	W	3087	1	277427	?
chr9	104428378	104631105	217	W	80878	1	202728	?
chr9	104631206	105112234	219	W	4786	1	481029	?
chr9	105112335	112114963	221	W	2572	1	7002629	?
chr9	112115064	112211128	223	W	4603	1	96065	?
chr9	112211229	113022707	225	W	3008	1	811479	?
chr9	113022808	113217184	227	W	3063	1	194377	?
chr9	113217285	113603064	229	W	3822	1	385780	?
chr9	113603165	115063230	231	W	5014	1	1460066	?
chr9	115063331	115458462	233	W	3830	1	395132	?
chr9	115458563	116951752	235	W	4581	1	1493190	?
chr9	116951853	117685132	237	W	4505	1	733280	?
chr9	117685233	117689173	239	W	3799	1	3941	?
chr9	117689274	120447601	241	W	4773	1	2758328	?
chr9	120447702	120740935	243	W	3070	1	293234	?
chr9	120741036	130614997	245	W	3827	1	9873962	?
chr9	130615098	131509165	247	W	4208	1	894068	?
chr9	131509266	133054924	249	W	2480	1	1545659	?
chr9	133055025	133278710	251	W	3106	1	223686	?
chr9	133278811	134144314	253	W	2859	1	865504	?
chr9	134144415	135016180	255	W	2822	1	871766	?
chr9	135016281	136104075	257	W	3876	1	1087795	?
chr9	136104176	138216350	259	W	4663	1	2112175	?
chr9	138216451	138725184	261	W	5305	1	508734	?
chr9	138725285	139477646	263	W	2737	1	752362	?
chr9	139477747	140535000	265	W	4661	1	1057254	?
chr9	140535101	140732407	267	W	2902	1	197307	?
chr9	140732508	140959857	269	W	2985	1	227350	?
chr9	140959958	140962755	271	W	47638	1	2798	?
chr9	140962856	141984654	273	W	3507	1	1021799	?
chr9	141984755	143005494	275	W	4795	1	1020740	?
chr9	143005595	151893340	277	W	2370	1	8887746	?
chr9	151893441	156955457	279	W	2453	1	5062017	?
chr9	156955558	156958985	281	W	70300	1	3428	?
chr9	156959086	156963350	283	W	79697	1	4265	?
chr9	156963451	157385631	285	W	4041	1	422181	?
chr9	157385732	158523373	287	W	2794	1	1137642	?
chr9	158523474	161670623	289	W	5057	1	3147150	?
chr9	161670724	164205370	291	W	5073	1	2534647	?
chr9	164205471	164357316	293	W	3901	1	151846	?
chr9	164357417	165188754	295	W	4777	1	831338	?
chr9	165188855	165426613	297	W	3671	1	237759	?
chr9	165426714	165433394	299	W	45997	1	6681	?
chr9	165433495	166119154	301	W	2821	1	685660	?
chr9	166119255	167562433	303	W	2963	1	1443179	?
chr9	167562534	168233845	305	W	4863	1	671312	?
chr9	168233946	176068838	307	W	1984	1	7834893	?
chr9	176068939	176302332	309	W	3214	1	233394	?
chr9	176302433	176482802	311	W	2962	1	180370	?
chr9	176482903	176487031	313	W	79738	1	4129	?
chr9	176487132	180428209	315	W	1976	1	3941078	?
chr9	180428310	187078580	317	W	1953	1	6650271	-
chr9	187078681	188708589	319	W	2553	1	1629909	-
chr9	188708690	190077557	321	W	2349	1	1368868	?
chr9	190077658	190970258	323	W	2392	1	892601	?
chr9	190970359	193909907	325	W	1970	1	2939549	?
chr9	193910008	194680913	327	W	3227	1	770906	?
chr9	194681014	200500932	329	W	1967	1	5819919	+
chr9	200501033	202560389	331	W	2403	1	2059357	+
chr9	202560490	202562020	333	W	55516	1	1531	?
chr9	202562121	203368433	335	W	3579	1	806313	?
chr9	203368534	203786334	337	W	2354	1	417801	?
chr9	203786435	203815153	339	W	79504	1	28719	?
chr9	203815254	206280279	341	W	4115	1	2465026	+
chr9	206280380	206811593	343	W	2491	1	531214	-
chr9	206811694	207611135	345	W	2477	1	799442	+
chr9	207611236	208540382	347	W	2521	1	929147	?
chr9	208540483	209391405	349	W	3653	1	850923	+
chr9	209391506	211094633	351	W	2018	1	1703128	?
chr9	211094734	211420436	353	W	3940	1	325703	?
chr9	211420537	211422839	355	W	45923	1	2303	?
chr9	211422940	213793273	357	W	2406	1	2370334	+
chr9	213793374	213872355	359	W	3359	1	78982	?
chr9	213872456	214046805	361	W	2960	1	174350	?
chr9	214046906	215662390	363	W	2025	1	1615485	+
chr9	215662491	215939917	365	W	3659	1	277427	?
chr9	215940018	216045452	367	W	4224	1	105435	?
chr9	216045553	216274268	369	W	2571	1	228716	?
chr9	216274369	216704962	371	W	2989	1	430594	?
chr9	216705063	217049728	373	W	3983	1	344666	?
chr9	217049829	217194067	375	W	3908	1	144239	?
chr9	217194168	217337029	377	W	5422	1	142862	?
chr9	217337130	217353513	379	W	70983	1	16384	?
chr9	217353614	217399784	381	W	3243	1	46171	+
chr9	217399885	217491100	383	W	4741	1	91216	?
chr9	217491201	217739893	385	W	2585	1	248693	?
chr9	217739994	217837873	387	W	3336	1	97880	?
chr9	217837974	218053001	389	W	4651	1	215028	?
chr9	218053102	218055887	391	W	20747	1	2786	?
chr9	218055988	218239264	393	W	3680	1	183277	-
chr9	218239365	218451696	395	W	3115	1	212332	-
chr9	218451797	218456990	397	W	69080	1	5194	?
chr9	218457091	219053867	399	W	4731	1	596777	+
chr9	219053968	219060895	401	W	77009	1	6928	?
chr9	219060996	219062768	403	W	559	1	1773	?
chr9	219062869	219064469	405	W	13382	1	1601	?
chr10	1	126966	1	W	4476	1	126966	?
chr10	127067	335502	3	W	3180	1	208436	?
chr10	335603	1132316	5	W	4574	1	796714	+
chr10	1132417	1178717	7	W	4317	1	46301	?
chr10	1178818	1263591	9	W	4904	1	84774	?
chr10	1263692	1308533	11	W	5003	1	44842	?
chr10	1308634	1835400	13	W	3437	1	526767	+
chr10	1835501	1999346	15	W	5404	1	163846	?
chr10	1999447	4112315	17	W	1978	1	2112869	+
chr10	4112416	4731699	19	W	3170	1	619284	?
chr10	4731800	5209822	21	W	5340	1	478023	+
chr10	5209923	6253856	23	W	4123	1	1043934	?
chr10	6253957	7335779	25	W	2450	1	1081823	+
chr10	7335880	7357102	27	W	4027	1	21223	?
chr10	7357203	8347780	29	W	4008	1	990578	-
chr10	8347881	8862103	31	W	3260	1	514223	?
chr10	8862204	10038791	33	W	3506	1	1176588	-
chr10	10038892	11977679	35	W	2404	1	1938788	-
chr10	11977780	13241235	37	W	2981	1	1263456	?
chr10	13241336	17386215	39	W	4025	1	4144880	+
chr10	17386316	17567296	41	W	3206	1	180981	?
chr10	17567397	18070654	43	W	3904	1	503258	?
chr10	18070755	23477145	45	W	4703	1	5406391	-
chr10	23477246	25912309	47	W	5161	1	2435064	?
chr10	25912410	33904488	49	W	2555	1	7992079	-
chr10	33904589	37553900	51	W	2076	1	3649312	?
chr10	37554001	41046529	53	W	2054	1	3492529	?
chr10	41046630	48617243	55	W	1220	1	7570614	-
chr10	48617344	51117979	57	W	2073	1	2500636	?
chr10	51118080	54808738	59	W	2584	1	3690659	?
chr10	54808839	59814011	61	W	1983	1	5005173	?
chr10	59814112	59818438	63	W	18453	1	4327	?
chr10	59818539	60612205	65	W	2466	1	793667	?
chr10	60612306	63195694	67	W	2456	1	2583389	?
chr10	63195795	93036434	69	W	571	1	29840640	?
chr10	93036535	93289842	71	W	80714	1	253308	?
chr10	93289943	101153545	73	W	1210	1	7863603	?
chr10	101153646	102809846	75	W	2052	1	1656201	?
chr10	102809947	109269834	77	W	1473	1	6459888	?
chr10	109269935	110233337	79	W	4813	1	963403	?
chr10	110233438	110236040	81	W	31178	1	2603	?
chr10	110236141	141128623	83	W	1357	1	30892483	-
chr10	141128724	142261600	85	W	4632	1	1132877	?
chr10	142261701	142271090	87	W	2854	1	9390	?
chr10	142271191	142667948	89	W	2801	1	396758	?
chr10	142668049	143715201	91	W	3079	1	1047153	-
chr10	143715302	145442101	93	W	2078	1	1726800	?
chr10	145442202	146486116	95	W	2565	1	1043915	-
chr10	146486217	149554281	97	W	1977	1	3068065	?
chr10	149554382	149791948	99	W	2796	1	237567	?
chr10	149792049	149795086	101	W	20705	1	3038	?
chr10	149795187	159561369	103	W	1751	1	9766183	?
chr10	159561470	159577739	105	W	72061	1	16270	?
chr10	159577840	163245886	107	W	2505	1	3668047	-
chr10	163245987	166393556	109	W	2366	1	3147570	?
chr10	166393657	169756782	111	W	5058	1	3363126	+
chr10	169756883	174181459	113	W	2567	1	4424577	+
chr10	174181560	174942481	115	W	3452	1	760922	?
chr10	174942582	174948688	117	W	59957	1	6107	?
chr10	174948789	176239892	119	W	2510	1	1291104	?
chr10	176239993	176243308	121	W	74337	1	3316	?
chr10	176243409	176931068	123	W	4342	1	687660	-
chr10	176931169	178772856	125	W	1988	1	1841688	+
chr10	178772957	178780106	127	W	80072	1	7150	?
chr10	178780207	179973628	129	W	1969	1	1193422	?
chr10	179973729	181623080	131	W	4161	1	1649352	+
chr10	181623181	181728977	133	W	4361	1	105797	?
chr10	181729078	182887510	135	W	2380	1	1158433	-
chr10	182887611	184555010	137	W	5336	1	1667400	+
chr10	184555111	184562327	139	W	69897	1	7217	?
chr10	184562428	185970674	141	W	5296	1	1408247	?
chr10	185970775	186862168	143	W	3700	1	891394	-
chr10	186862269	187984549	145	W	5194	1	1122281	+
chr10	187984650	188914589	147	W	4822	1	929940	?
chr10	188914690	189343191	149	W	4776	1	428502	?
chr10	189343292	192297016	151	W	2492	1	2953725	-
chr10	192297117	194474399	153	W	3320	1	2177283	+
chr10	194474500	194659015	155	W	4850	1	184516	?
chr10	194659116	197102031	157	W	4522	1	2442916	+
chr10	197102132	202555391	159	W	1951	1	5453260	+
chr10	202555492	203411902	161	W	4606	1	856411	?
chr10	203412003	203726903	163	W	3564	1	314901	-
chr10	203727004	203729128	165	W	47893	1	2125	?
chr10	203729229	206001292	167	W	3495	1	2272064	-
chr10	206001393	208660195	169	W	2347	1	2658803	+
chr10	208660296	209333958	171	W	3358	1	673663	?
chr10	209334059	209418996	173	W	5280	1	84938	?
chr10	209419097	210112991	175	W	2458	1	693895	+
chr10	210113092	210115824	177	W	3265	1	2733	?
chr10	210115925	211284298	179	W	2027	1	1168374	+
chr10	211284399	215552909	181	W	5368	1	4268511	-
chr10	215553010	215727360	183	W	3912	1	174351	?
chr10	215727461	217344359	185	W	4461	1	1616899	+
chr10	217344460	217799559	187	W	4175	1	455100	+
chr10	217799660	217801844	189	W	50714	1	2185	?
chr10	217801945	217943630	191	W	3394	1	141686	?
chr10	217943731	217949715	193	W	80974	1	5985	?
chr10	217949816	218033395	195	W	4369	1	83580	?
chr10	218033496	218417510	197	W	3324	1	384015	-
chr10	218417611	218431051	199	W	3953	1	13441	?
chr10	218431152	218433309	201	W	60103	1	2158	?
chr10	218433410	218893378	203	W	4434	1	459969	-
chr10	218893479	219190359	205	W	3589	1	296881	?
chr10	219190460	219196274	207	W	75636	1	5815	?
chr10	219196375	219367526	209	W	4108	1	171152	?
chr10	219367627	219964899	211	W	2506	1	597273	+
chr10	219965000	219966927	213	W	60605	1	1928	?
chr10	219967028	219969747	215	W	55901	1	2720	?
chr10	219969848	220180508	217	W	82190	1	210661	?
chr10	220180609	220190214	219	W	45349	1	9606	?
chr10	220190315	220192875	221	W	59872	1	2561	?
chr10	220192976	220306369	223	W	4838	1	113394	?
chr10	220306470	220466478	225	W	4186	1	160009	+
chr10	220466579	221087475	227	W	4660	1	620897	?
chr10	221087576	221103891	229	W	71589	1	16316	?
chr10	221103992	221106221	231	W	82697	1	2230	?
chr10	221106322	221674596	233	W	2886	1	568275	-
chr10	221674697	221678411	235	W	63554	1	3715	?
chr10	221678512	221711787	237	W	83040	1	33276	-
chr10	221711888	221717099	239	W	34567	1	5212	?
chr10	221717200	221721387	241	W	83313	1	4188	?
chr11	1	855540	1	W	2081	1	855540	?
chr11	855641	1036269	3	W	4732	1	180629	?
chr11	1036370	1619397	5	W	2411	1	583028	-
chr11	1619498	1782806	7	W	3664	1	163309	?
chr11	1782907	1930567	9	W	3752	1	147661	?
chr11	1930668	2715526	11	W	2418	1	784859	-
chr11	2715627	2870399	13	W	81285	1	154773	?
chr11	2870500	3123111	15	W	4285	1	252612	-
chr11	3123212	4051505	17	W	3099	1	928294	-
chr11	4051606	6322462	19	W	2494	1	2270857	+
chr11	6322563	7835256	21	W	5026	1	1512694	-
chr11	7835357	8167449	23	W	3688	1	332093	?
chr11	8167550	8169798	25	W	34354	1	2249	?
chr11	8169899	8171950	27	W	81831	1	2052	?
chr11	8172051	9044112	29	W	4527	1	872062	-
chr11	9044213	9389389	31	W	4830	1	345177	+
chr11	9389490	10458709	33	W	3501	1	1069220	-
chr11	10458810	10463782	35	W	65259	1	4973	?
chr11	10463883	11824266	37	W	4199	1	1360384	?
chr11	11824367	12031174	39	W	4873	1	206808	?
chr11	12031275	13569889	41	W	2045	1	1538615	?
chr11	13569990	15610610	43	W	3283	1	2040621	+
chr11	15610711	15613964	45	W	48620	1	3254	?
chr11	15614065	16528957	47	W	3676	1	914893	+
chr11	16529058	16703419	49	W	3581	1	174362	?
chr11	16703520	16743806	51	W	3987	1	40287	?
chr11	16743907	20501393	53	W	2503	1	3757487	-
chr11	20501494	20503732	55	W	79768	1	2239	?
chr11	20503833	23078553	57	W	3364	1	2574721	+
chr11	23078654	23976669	59	W	3012	1	898016	-
chr11	23976770	25509664	61	W	3035	1	1532895	?
chr11	25509765	25823936	63	W	3618	1	314172	?
chr11	25824037	26961238	65	W	2377	1	1137202	+
chr11	26961339	28864374	67	W	1966	1	1903036	-
chr11	28864475	32007313	69	W	2022	1	3142839	+
chr11	32007414	32027762	71	W	3108	1	20349	?
chr11	32027863	32123048	73	W	4247	1	95186	?
chr11	32123149	32485804	75	W	3816	1	362656	?
chr11	32485905	33590525	77	W	4755	1	1104621	?
chr11	33590626	35507115	79	W	5074	1	1916490	+
chr11	35507216	35529025	81	W	4227	1	21810	?
chr11	35529126	37373483	83	W	3523	1	1844358	?
chr11	37373584	38744429	85	W	2371	1	1370846	?
chr11	38744530	45476797	87	W	2351	1	6732268	+
chr11	45476898	47028880	89	W	2740	1	1551983	?
chr11	47028981	47734681	91	W	3254	1	705701	?
chr11	47734782	47778378	93	W	69585	1	43597	?
chr11	47778479	47932860	95	W	4859	1	154382	?
chr11	47932961	48943311	97	W	2361	1	1010351	?
chr11	48943412	51108240	99	W	4539	1	2164829	?
chr11	51108341	51981767	101	W	2810	1	873427	+
chr11	51981868	52536079	103	W	4409	1	554212	?
chr11	52536180	52729552	105	W	5144	1	193373	?
chr11	52729653	52746799	107	W	82013	1	17147	?
chr11	52746900	53691448	109	W	3003	1	944549	?
chr11	53691549	65494998	111	W	4393	1	11803450	+
chr11	65495099	68047157	113	W	2953	1	2552059	?
chr11	68047258	71724008	115	W	4886	1	3676751	?
chr11	71724109	74268841	117	W	3228	1	2544733	?
chr11	74268942	101187962	119	W	1542	1	26919021	+
chr11	101188063	102116390	121	W	3350	1	928328	?
chr11	102116491	105566702	123	W	2869	1	3450212	?
chr11	105566803	111340620	125	W	2026	1	5773818	-
chr11	111340721	118108293	127	W	2358	1	6767573	?
chr11	118108394	118690152	129	W	3669	1	581759	?
chr11	118690253	118691368	131	W	29100	1	1116	?
chr11	118691469	121099166	133	W	3406	1	2407698	?
chr11	121099267	124355639	135	W	2742	1	3256373	?
chr11	124355740	127425605	137	W	3638	1	3069866	?
chr11	127425706	128482756	139	W	4714	1	1057051	?
chr11	128482857	137713221	141	W	2931	1	9230365	?
chr11	137713322	138702251	143	W	2845	1	988930	?
chr11	138702352	142503061	145	W	4218	1	3800710	?
chr11	142503162	143185221	147	W	2918	1	682060	?
chr11	143185322	147852765	149	W	3030	1	4667444	?
chr11	147852866	153126317	151	W	3330	1	5273452	?
chr11	153126418	153331266	153	W	3342	1	204849	?
chr11	153331367	153337172	155	W	75676	1	5806	?
chr11	153337273	155199594	157	W	3061	1	1862322	?
chr11	155199695	159047082	159	W	2932	1	3847388	?
chr11	159047183	160179108	161	W	3194	1	1131926	?
chr11	160179209	164744876	163	W	2837	1	4565668	?
chr11	164744977	165844803	165	W	2876	1	1099827	?
chr11	165844904	166831070	167	W	2629	1	986167	?
chr11	166831171	167281824	169	W	2999	1	450654	?
chr11	167281925	169773111	171	W	2804	1	2491187	?
chr11	169773212	170657853	173	W	4413	1	884642	?
chr11	170657954	171098968	175	W	3104	1	441015	?
chr11	171099069	171848180	177	W	2846	1	749112	?
chr11	171848281	171852313	179	W	59756	1	4033	?
chr11	171852414	171969977	181	W	2762	1	117564	?
chr11	171970078	174451504	183	W	4584	1	2481427	?
chr11	174451605	174493578	185	W	3244	1	41974	?
chr11	174493679	176229870	187	W	3014	1	1736192	?
chr11	176229971	177308071	189	W	3006	1	1078101	?
chr11	177308172	178754415	191	W	4807	1	1446244	?
chr11	178754516	184857420	193	W	3412	1	6102905	?
chr11	184857521	184997151	195	W	71551	1	139631	?
chr11	184997252	189857772	197	W	2015	1	4860521	?
chr11	189857873	189861271	199	W	50416	1	3399	?
chr11	189861372	202324825	201	W	2750	1	12463454	+
chr11	202324926	203306792	203	W	3192	1	981867	+
chr11	203306893	205153824	205	W	4266	1	1846932	-
chr11	205153925	205617060	207	W	3029	1	463136	?
chr11	205617161	205748101	209	W	80690	1	130941	?
chr11	205748202	207693575	211	W	3402	1	1945374	?
chr11	207693676	210020064	213	W	3365	1	2326389	?
chr11	210020165	210835161	215	W	4679	1	814997	?
chr11	210835262	212157097	217	W	2058	1	1321836	?
chr11	212157198	213019037	219	W	4498	1	861840	?
chr11	213019138	213362150	221	W	4226	1	343013	?
chr11	213362251	214780317	223	W	2738	1	1418067	-
chr11	214780418	215679519	225	W	2791	1	899102	?
chr11	215679620	215879779	227	W	3157	1	200160	?
chr11	215879880	220988383	229	W	4730	1	5108504	+
chr11	220988484	221227213	231	W	5083	1	238730	?
chr11	221227314	223598684	233	W	4257	1	2371371	?
chr11	223598785	225645376	235	W	2457	1	2046592	?
chr11	225645477	225800741	237	W	5108	1	155265	?
chr11	225800842	226962571	239	W	4069	1	1161730	-
chr11	226962672	226966085	241	W	18779	1	3414	?
chr11	226966186	227367302	243	W	2425	1	401117	-
chr11	227367403	228140530	245	W	1948	1	773128	+
chr11	228140631	228901439	247	W	3998	1	760809	+
chr11	228901540	229467510	249	W	3805	1	565971	+
chr11	229467611	229919267	251	W	4530	1	451657	?
chr11	229919368	230319577	253	W	4454	1	400210	?
chr11	230319678	230556533	255	W	4237	1	236856	?
chr11	230556634	232818825	257	W	2439	1	2262192	-
chr11	232818926	233359516	259	W	4324	1	540591	?
chr11	233359617	233698554	261	W	3500	1	338938	?
chr11	233698655	233767482	263	W	3687	1	68828	?
chr11	233767583	233901008	265	W	3526	1	133426	?
chr11	233901109	234175338	267	W	3470	1	274230	?
chr11	234175439	234179388	269	W	80802	1	3950	?
chr11	234179489	234326286	271	W	3347	1	146798	?
chr11	234326387	234347528	273	W	3475	1	21142	?
chr11	234347629	234408396	275	W	4602	1	60768	+
chr11	234408497	234410617	277	W	79888	1	2121	?
chr11	234410718	235001129	279	W	2379	1	590412	?
chr11	235001230	235006998	281	W	46586	1	5769	?
chr11	235007099	235947722	283	W	83318	1	940624	?
chr11	235947823	235950708	285	W	74336	1	2886	?
chr12	1	81049	1	W	79873	1	81049	?
chr12	81150	312530	3	W	5196	1	231381	?
chr12	312631	317429	5	W	66163	1	4799	?
chr12	317530	333499	7	W	69268	1	15970	?
chr12	333600	573764	9	W	5406	1	240165	-
chr12	573865	810987	11	W	4156	1	237123	?
chr12	811088	1301882	13	W	3783	1	490795	?
chr12	1301983	1352767	15	W	4724	1	50785	?
chr12	1352868	2229506	17	W	4168	1	876639	+
chr12	2229607	2438434	19	W	2881	1	208828	?
chr12	2438535	2947828	21	W	3727	1	509294	-
chr12	2947929	3387798	23	W	4803	1	439870	+
chr12	3387899	3515442	25	W	4855	1	127544	?
chr12	3515543	4289495	27	W	4693	1	773953	?
chr12	4289596	5637107	29	W	2461	1	1347512	+
chr12	5637208	5948980	31	W	3018	1	311773	?
chr12	5949081	6033457	33	W	79491	1	84377	?
chr12	6033558	6041168	35	W	82160	1	7611	?
chr12	6041269	6679007	37	W	3982	1	637739	+
chr12	6679108	7166059	39	W	3573	1	486952	?
chr12	7166160	7168252	41	W	73480	1	2093	?
chr12	7168353	7670618	43	W	2348	1	502266	?
chr12	7670719	8494177	45	W	2020	1	823459	+
chr12	8494278	8605541	47	W	3890	1	111264	?
chr12	8605642	8687408	49	W	3695	1	81767	?
chr12	8687509	10176098	51	W	2049	1	1488590	+
chr12	10176199	10299581	53	W	4998	1	123383	?
chr12	10299682	10303611	55	W	68355	1	3930	?
chr12	10303712	12163181	57	W	2413	1	1859470	-
chr12	12163282	12499459	59	W	4734	1	336178	+
chr12	12499560	12501913	61	W	3132	1	2354	?
chr12	12502014	16960044	63	W	2085	1	4458031	+
chr12	16960145	17219185	65	W	5225	1	259041	?
chr12	17219286	17675207	67	W	5456	1	455922	+
chr12	17675308	19366837	69	W	2039	1	1691530	+
chr12	19366938	19370835	71	W	66089	1	3898	?
chr12	19370936	19805143	73	W	2087	1	434208	-
chr12	19805244	20508193	75	W	2462	1	702950	?
chr12	20508294	21164697	77	W	3567	1	656404	?
chr12	21164798	21227815	79	W	80071	1	63018	?
chr12	21227916	22233034	81	W	2490	1	1005119	+
chr12	22233135	22411291	83	W	3333	1	178157	?
chr12	22411392	22414946	85	W	59733	1	3555	?
chr12	22415047	22418196	87	W	29485	1	3150	?
chr12	22418297	22712624	89	W	4788	1	294328	?
chr12	22712725	24705566	91	W	3355	1	1992842	+
chr12	24705667	24841573	93	W	2916	1	135907	?
chr12	24841674	24845637	95	W	49816	1	3964	?
chr12	24845738	27322972	97	W	3139	1	2477235	-
chr12	27323073	29813482	99	W	2924	1	2490410	?
chr12	29813583	29890986	101	W	74258	1	77404	?
chr12	29891087	29895831	103	W	34861	1	4745	?
chr12	29895932	30417148	105	W	2861	1	521217	-
chr12	30417249	34449253	107	W	4568	1	4032005	-
chr12	34449354	34996648	109	W	81178	1	547295	?
chr12	34996749	39035077	111	W	1849	1	4038329	+
chr12	39035178	40076876	113	W	2561	1	1041699	?
chr12	40076977	40399960	115	W	3546	1	322984	?
chr12	40400061	41330250	117	W	4672	1	930190	?
chr12	41330351	45365941	119	W	2537	1	4035591	+
chr12	45366042	53389747	121	W	1800	1	8023706	+
chr12	53389848	53401251	123	W	61921	1	11404	?
chr12	53401352	57075090	125	W	4695	1	3673739	?
chr12	57075191	57077874	127	W	79698	1	2684	?
chr12	57077975	76191900	129	W	770	1	19113926	-
chr12	76192001	84436972	131	W	1556	1	8244972	-
chr12	84437073	84446357	133	W	3520	1	9285	?
chr12	84446458	113963351	135	W	1209	1	29516894	?
chr12	113963452	120053171	137	W	1955	1	6089720	?
chr12	120053272	121601390	139	W	4797	1	1548119	?
chr12	121601491	125723080	141	W	4124	1	4121590	?
chr12	125723181	142012615	143	W	1452	1	16289435	?
chr12	142012716	144935625	145	W	2419	1	2922910	-
chr12	144935726	145854820	147	W	2522	1	919095	?
chr12	145854921	153274484	149	W	2723	1	7419564	?
chr12	153274585	156365905	151	W	2064	1	3091321	?
chr12	156366006	161964311	153	W	2048	1	5598306	?
chr12	161964412	162544549	155	W	5034	1	580138	?
chr12	162544650	167624825	157	W	2013	1	5080176	?
chr12	167624926	180903860	159	W	4414	1	13278935	+
chr12	180903961	182360625	161	W	2721	1	1456665	?
chr12	182360726	184256044	163	W	4818	1	1895319	?
chr12	184256145	192248307	165	W	1557	1	7992163	-
chr12	192248408	196389542	167	W	2095	1	4141135	?
chr12	196389643	200389993	169	W	1851	1	4000351	?
chr12	200390094	200467780	171	W	2576	1	77687	?
chr12	200467881	201094544	173	W	3615	1	626664	-
chr12	201094645	206872735	175	W	1957	1	5778091	-
chr12	206872836	207007844	177	W	83149	1	135009	?
chr12	207007945	207012948	179	W	75611	1	5004	?
chr12	207013049	207297475	181	W	4238	1	284427	?
chr12	207297576	217768639	183	W	1944	1	10471064	-
chr12	217768740	217772269	185	W	49369	1	3530	?
chr12	217772370	218076971	187	W	3074	1	304602	?
chr12	218077072	220886205	189	W	2787	1	2809134	-
chr12	220886306	220888622	191	W	36321	1	2317	?
chr12	220888723	220903811	193	W	77834	1	15089	?
chr12	220903912	221312174	195	W	4387	1	408263	?
chr12	221312275	222339996	197	W	5171	1	1027722	+
chr12	222340097	222343106	199	W	683	1	3010	?
chr12	222343207	222346150	201	W	79135	1	2944	?
chr12	222346251	222351388	203	W	82073	1	5138	?
chr12	222351489	222357101	205	W	48578	1	5613	?
chr12	222357202	222359309	207	W	680	1	2108	?
chr12	222359410	223918191	209	W	2350	1	1558782	-
chr12	223918292	223921869	211	W	47767	1	3578	?
chr12	223921970	225350605	213	W	1745	1	1428636	+
chr12	225350706	225799723	215	W	4286	1	449018	+
chr12	225799824	226487395	217	W	4928	1	687572	-
chr12	226487496	228363104	219	W	1981	1	1875609	+
chr12	228363205	228552655	221	W	2815	1	189451	+
chr12	228552756	228555623	223	W	80065	1	2868	?
chr12	228555724	229553107	225	W	3898	1	997384	-
chr12	229553208	229555842	227	W	47147	1	2635	?
chr12	229555943	229582512	229	W	4932	1	26570	?
chr12	229582613	229780321	231	W	3287	1	197709	?
chr12	229780422	230031777	233	W	4577	1	251356	?
chr12	230031878	230033081	235	W	55827	1	1204	?
chr12	230033182	230034763	237	W	78824	1	1582	?
chr12	230034864	230095177	239	W	82769	1	60314	?
chr12	230095278	230570978	241	W	3675	1	475701	?
chr12	230571079	231390611	243	W	3609	1	819533	-
chr12	231390712	231409746	245	W	4270	1	19035	?
chr12	231409847	231411403	247	W	7015	1	1557	?
chr12	231411504	231441747	249	W	82781	1	30244	?
chr12	231441848	231946956	251	W	2898	1	505109	+
chr12	231947057	232226386	253	W	4481	1	279330	?
chr12	232226487	232231463	255	W	4083	1	4977	?
chr12	232231564	232241380	257	W	5281	1	9817	?
chr12	232241481	232242833	259	W	75052	1	1353	?
chr12	232242934	232257182	261	W	5286	1	14249	?
chr12	232257283	232369767	263	W	5344	1	112485	+
chr12	232369868	232663115	265	W	5060	1	293248	?
chr12	232663216	232995803	267	W	5178	1	332588	-
