# Supplementary material for: Reference quality assembly of the 3.5-Gb genome of Capsicum annuum from a single linked-read library
Source: Hortic Res. 2018 Jan 12;5:4. doi: 10.1038/s41438-017-0011-0 (PMC5798813; doi:10.1038/s41438-017-0011-0)
Supplement: Supplementary file 6 — Supplementary File [file 41438_2017_11_MOESM6_ESM.xlsx]

## Sheet: Sheet1
Marker Name	UCD10X Assembly		Genetic Map
	Contig	Contig Position	Linkage Group	cM	Map
AA15EF064276	2394	1514772	1	137.489	Hill_FA
AAA1EF064262	1720	172846	4	42.021	Hill_FA
ABUGAT006987	2045	1220813	11	18.519	Hill_FA
ACHECV888922	2575	1230869	2	55.661	Hill_FA
ACRICA847318	2053	4404844	6	97.887	Hill_FA
ACRICA847319	2970	255003	1	195.356	Hill_FA
ACRICA847350	1956	908210	3	64.389	Hill_FA
ACRICA847351	2357	8877957	3	64.389	Hill_FA
ACRICA847355	5178	256852	12	96.133	Hill_FA
ACRICA847373	4801	758426	2	35.605	Hill_FA
ACRICA847416	2938	564038	9	18.568	Hill_FA
ACRICA847417	2794	632518	9	57.86	Hill_FA
ACRICA847419	5249	249626	3	3.918	Hill_FA
ACRICA847420	1986	9502477	1	79.438	Hill_FA
ACRICA847434	3675	379184	12	86.718	Hill_FA
ACRICA847450	1474	3058496	1	119.788	Hill_FA
ACRICA847452	2730	5640372	5	45.805	Hill_FA
ACRICA847456	2080	504527	6	1.908	Hill_FA
ACRICA847457	3495	206802	10	64.383	Hill_FA
ACRICA847486	1181	43124	7	40.751	Hill_FA
ACRICA847504	1750	3304724	1	94.62	Hill_FA
ACRICA847518	2031	1341313	4	91.947	Hill_FA
ACRICA847548	1726	1115485	3	23.045	Hill_FA
ACRICA847559	3770	751017	7	105.023	Hill_FA
ACRICA847574	4501	233412	1	198.189	Hill_FA
ACRICA847576	2394	1283454	1	137.489	Hill_FA
ACRICA847582	3090	377033	1	149.499	Hill_FA
ACRICA847585	4746	296465	3	92.427	Hill_FA
ACRICA847594	2347	49759	10	64.383	Hill_FA
ACRICA847599	1542	14177484	11	44.29	Hill_FA
ACRICA847600	2383	1179758	2	90.256	Hill_FA
ACRICA847609	2090	3574120	5	49	Hill_FA
ACRICA847613	4353	475501	1	17.468	Hill_FA
ACRICA847616	2055	212926	2	95.255	Hill_FA
ACRICA847707	1474	3345883	1	120.821	Hill_FA
ACRICK901585	61716	6975	6	96.795	Hill_FA
ACRICK901587	2730	374651	5	46.784	Hill_FA
ACRICK901603	4660	106902	10	101.195	Hill_FA
ACRICK901615	1973	2077623	4	70.512	Hill_FA
ACRICK901618	3569	62550	9	56.417	Hill_FA
ACRICK901669	1960	7191966	4	45.226	Hill_FA
ACRICK901672	3665	1121738	3	19.03	Hill_FA
ACRICK901681	20705	2708	10	48.827	Hill_FA
ACRICK901688	2488	600602	3	64.389	Hill_FA
ACRICK901702	2042	1950751	2	83.038	Hill_FA
ACRICK901716	2450	299471	10	23.572	Hill_FA
ACRICK901717	3906	120721	5	82.038	Hill_FA
ACRICK901718	5178	256125	12	96.133	Hill_FA
ACRICK901722	3228	2392885	11	44.29	Hill_FA
ACRICK901723	4773	55214	9	57.86	Hill_FA
ACRICK901750	2404	1916258	10	34.81	Hill_FA
ACRICK901751	1253	2014863	5	56.675	Hill_FA
ACRICK901755	3251	680699	7	44.907	Hill_FA
ACRICK901759	4168	159738	12	0	Hill_FA
ACRICK901767	1354	996264	6	48.229	Hill_FA
ACRICK901770	3238	527584	2	48.093	Hill_FA
ACRICK901798	1023	13654152	2	4.278	Hill_FA
ACRICK901801	2383	940785	2	88.146	Hill_FA
ACRICK901842	2428	10250171	4	45.226	Hill_FA
ACRICK901852	2024	600392	2	60.624	Hill_FA
ACRICK901869	2053	5146562	6	99.334	Hill_FA
ACRICK901874	2360	612201	1	56.485	Hill_FA
ACRICK901897	2454	2594756	3	120.652	Hill_FA
ACRICK901898	4834	324656	2	24.873	Hill_FA
ACRICK901927	2409	1235531	3	0	Hill_FA
ACRICK901964	1209	29455964	12	44.78	Hill_FA
ACRICK901969	571	21206149	10	43.366	Hill_FA
ACRICK901981	2464	153883	6	130.566	Hill_FA
ACRICK901991	1799	5261837	3	76.451	Hill_FA
ACRICK902003	1746	2603150	3	80.902	Hill_FA
ACRICK902027	2943	1111639	1	169.176	Hill_FA
ACRICK902032	2038	8893934	1	119.788	Hill_FA
ACRICK902055	4461	1471844	10	85.141	Hill_FA
ACRIDV643088	3325	747547	3	128.088	Hill_FA
ACRIDV643118	3402	1870614	11	46.595	Hill_FA
ACRIDV643145	4354	103385	1	114.353	Hill_FA
ACRIDV643156	2943	716510	1	169.176	Hill_FA
ACRIDV643174	571	21916255	10	43.366	Hill_FA
ACRIDV643175	4561	382001	4	25.163	Hill_FA
ACRIDV643180	3297	1882056	1	155.711	Hill_FA
ACRIDV643187	3249	742088	4	131.323	Hill_FA
ACRIDV643211	2062	521155	2	27.138	Hill_FA
ACRIDV643212	273	23305099	3	64.389	Hill_FA
ACRIDV643216	68268	2134	9	55.699	Hill_FA
ACRIDV643235	4571	42043	6	7.717	Hill_FA
ACRIDV643237	3030	1321818	11	44.29	Hill_FA
ACRIDV643248	1551	5145727	4	45.226	Hill_FA
ACRIEB084431	3511	1363688	5	19.564	Hill_FA
ACRIEB084441	4257	676862	11	56.08	Hill_FA
ACRIEB084465	3481	814740	9	33.236	Hill_FA
ACRIEB084475	4598	15846126	6	51.382	Hill_FA
ACRIEB084481	21095	504	6	48.229	Hill_FA
ACRIEB084494	5159	133767	6	100.04	Hill_FA
ACRIEB084502	4921	2152247	9	57.86	Hill_FA
ACRIEB084528	770	9757731	12	43.926	Hill_FA
ACRIEB084536	5424	65416	1	5.113	Hill_FA
ACRIEB084563	2053	4843826	6	98.249	Hill_FA
ACRIEB084565	2448	371050	1	42.095	Hill_FA
ACRIEB084566	3237	802793	4	54.077	Hill_FA
ACRIEB084581	3573	277202	12	11.111	Hill_FA
ACRIEB084610	2408	478166	3	101.297	Hill_FA
ACRIEB084624	2383	1487894	2	90.256	Hill_FA
ACRIEB084627	4571	252468	6	6.252	Hill_FA
ACRIEB084632	3863	146104	3	16.504	Hill_FA
ACRIEB084669	4146	150957	9	1.648	Hill_FA
ACRIEB084678	273	7879488	3	64.389	Hill_FA
ACRIEB084689	1957	4347064	12	49.564	Hill_FA
ACRIEB084691	2362	995504	3	143.439	Hill_FA
ACRIEB084692	3297	1232713	1	153.6	Hill_FA
ACRIEB084702	2346	355170	1	180.359	Hill_FA
ACRIEB084719	1736	671064	9	44.855	Hill_FA
ACRIEB084727	4461	157617	10	81.51	Hill_FA
ACRIEB084731	2943	2836770	1	171.16	Hill_FA
ACRIEB084783	2396	1547456	7	77.928	Hill_FA
ACRIEB084799	3099	400232	11	4.582	Hill_FA
ACRIEB084802	1959	270242	7	105.023	Hill_FA
ACRIEB084814	2428	6467950	4	45.226	Hill_FA
ACRIEB084845	3316	1171251	2	4.278	Hill_FA
ACRIEB084866	5171	217546	12	66.56	Hill_FA
ACRIEB084871	1969	366233	10	52.608	Hill_FA
ACRIEB084877	1944	5614381	12	54.975	Hill_FA
ACRIEB084879	2455	748677	3	52.823	Hill_FA
ACRIEB084895	1854	116981	4	89.508	Hill_FA
ACRIEB084906	2457	1618950	11	60.264	Hill_FA
ACRIEC911926	1960	6579025	4	45.226	Hill_FA
ACRIEC911936	1982	3273438	8	24.65	Hill_FA
ACRIEC911938	4542	461063	1	194.295	Hill_FA
AHANAF082721	2350	127730	12	75.098	Hill_FA
AHANAF112867	3611	9134	1	155.711	Hill_FA
AHANDQ356278	3511	446487	5	18.211	Hill_FA
AHAPAA840664	3883	118983	7	0	Hill_FA
AHAPAA840680	1975	1420824	6	85.533	Hill_FA
AHAPAA840694	3099	905603	11	4.582	Hill_FA
AHAPAA840695	3844	14734	8	9.861	Hill_FA
AHAPAA840700	1390	3141727	8	9.861	Hill_FA
AHAPAA840735	2943	2146788	1	171.16	Hill_FA
AHAPAA840781	1957	1325861	12	50.879	Hill_FA
ANNUAJ608992	2567	3525318	10	48.827	Hill_FA
ANNUAY224603	2034	772277	3	88.703	Hill_FA
ANNUAY308828	3361	148527	7	106.956	Hill_FA
ANNUAY391748	2943	3398868	1	173.732	Hill_FA
ANNUAY515498	2793	607066	3	68.506	Hill_FA
ANNUAY743431	2053	4182256	6	97.887	Hill_FA
ANNUAY887901	1724	849565	4	45.226	Hill_FA
ANNUAY922987	1557	7573380	12	44.78	Hill_FA
ANNUDQ644589	2496	199986	3	13.801	Hill_FA
ANNUEF194115	5456	420761	12	27.055	Hill_FA
ANOKAY496115	2920	1375302	4	82.544	Hill_FA
ANOKAY496135	4461	127046	10	80.312	Hill_FA
ANOKCO775990	3250	114779	4	131.323	Hill_FA
ANOKCO776015	1474	4116723	1	122.243	Hill_FA
ANOKCO776037	2383	779806	2	88.146	Hill_FA
ANOKCO776114	2394	521297	1	137.489	Hill_FA
ANOKCO776241	2362	97003	3	143.439	Hill_FA
ANOKCO776305	1209	12507860	12	44.78	Hill_FA
ANOKCO776308	3924	866548	2	55.661	Hill_FA
ANOKCO776312	2943	1998832	1	171.16	Hill_FA
ANOKCO776317	1725	1031619	2	49.697	Hill_FA
ANOKCO776364	3863	669530	3	14.454	Hill_FA
ANOKCO776394	3362	993924	2	13.391	Hill_FA
ANOKCO776456	5194	880863	10	53.979	Hill_FA
ANOKCO776459	4324	301615	11	84.611	Hill_FA
ANOKCO776462	2987	334348	5	10.785	Hill_FA
ANOKCO776475	5103	9326	2	18.963	Hill_FA
ANOKCO776482	3362	2816158	2	17.981	Hill_FA
ANOKCO776533	1949	1447627	6	101.865	Hill_FA
ANOKCO776562	3448	804034	6	93.089	Hill_FA
ANOKCO776617	2503	2775876	11	27.11	Hill_FA
ANOKCO776620	1975	1265382	6	85.533	Hill_FA
ANOKCO776630	1358	4140807	1	137.489	Hill_FA
ANOKCO776648	2920	2309811	4	81.771	Hill_FA
ANOKCO776687	2075	371424	1	0.35	Hill_FA
ANOKCO776707	2412	819780	4	126.57	Hill_FA
ANOKCO776713	3115	26194	9	108.585	Hill_FA
ANOKCO776730	3573	197082	12	11.111	Hill_FA
ANOKCO776755	2454	696806	3	61.183	Hill_FA
ANOKCO776760	2042	744659	2	85.367	Hill_FA
ANOKCO776778	4834	519908	2	25.199	Hill_FA
ANOKCO776779	4461	110127	10	80.312	Hill_FA
ANOKCO776780	1743	1321930	1	189.865	Hill_FA
ANOKCO776795	2427	7210520	6	51.382	Hill_FA
ANOKCO776797	3361	46733	7	106.956	Hill_FA
ANOKCO776825	3516	644654	7	2.606	Hill_FA
ANOKCO776826	1828	2943712	3	68.506	Hill_FA
ANOKCO776828	4167	278560	2	92.686	Hill_FA
ANOKCO776845	2439	552065	11	82.71	Hill_FA
ANOKCO776851	2025	1436773	9	90.823	Hill_FA
ANOKCO776881	1799	5202419	3	76.451	Hill_FA
ANOKCO776902	2020	227568	12	13.114	Hill_FA
ANOKCO776904	1840	926059	7	44.907	Hill_FA
ANOKCO776947	2370	2865153	9	57.86	Hill_FA
ANOKCO776951	2959	449060	2	41.171	Hill_FA
ANOKCO776954	1749	10570370	1	137.489	Hill_FA
ANOKCO906390	3608	122027	5	7.02	Hill_FA
ANOKCO906398	4995	4161573	6	80.124	Hill_FA
ANOKCO906410	1945	266851	2	4.278	Hill_FA
ANOKCO906431	4511	442532	1	182.847	Hill_FA
ANOKCO906452	2445	2522836	1	137.489	Hill_FA
ANOKCO906498	3997	537657	2	4.278	Hill_FA
ANOKCO906501	3325	193467	3	128.088	Hill_FA
ANOKCO906504	4324	56400	11	85.369	Hill_FA
ANOKCO906532	2079	1948194	3	64.389	Hill_FA
ANOKCO906555	1751	478697	10	48.157	Hill_FA
ANOKCO906560	5046	304253	1	94.62	Hill_FA
ANOKCO906576	3505	529347	1	165.01	Hill_FA
ANOKCO906594	2407	39360	8	42.783	Hill_FA
ANOKCO906611	2520	7201197	4	47.268	Hill_FA
ANOKCO906614	1741	1285976	1	137.489	Hill_FA
ANOKCO906619	2376	1829213	1	129.337	Hill_FA
ANOKCO906631	1442	26476251	1	137.489	Hill_FA
ANOKCO906636	2403	459091	9	68.137	Hill_FA
ANOKCO906650	2414	860941	1	3.594	Hill_FA
ANOKCO906665	2475	4027728	7	44.907	Hill_FA
ANOKCO906677	2920	1255599	4	82.92	Hill_FA
ANOKCO906679	2030	2571638	7	44.907	Hill_FA
ANOKCO906736	4651	146464	9	108.585	Hill_FA
ANOKCO906774	1358	5830642	1	137.489	Hill_FA
ANOKCO906846	2369	987067	1	122.955	Hill_FA
ANOKCO906855	4823	3151143	1	137.489	Hill_FA
ANOKCO906868	3808	1507620	6	48.229	Hill_FA
ANOKCO906876	2530	2879285	6	116.826	Hill_FA
ANOKCO906899	3172	115576	8	11.371	Hill_FA
ANOKCO906903	3297	1917966	1	155.71	Hill_FA
ANOKCO906912	1982	3577532	8	25.438	Hill_FA
ANOKCO906913	3287	15277	12	84.86	Hill_FA
ANOKCO906918	2042	747179	2	85.367	Hill_FA
ANOKCO906926	1209	16234531	12	44.78	Hill_FA
ANOKCO906932	2026	1604229	11	44.29	Hill_FA
ANOKCO906934	1741	3798911	1	137.489	Hill_FA
ANOKCO906978	1181	2007391	7	40.751	Hill_FA
ANOKCO907015	2400	254759	5	72.84	Hill_FA
ANOKCO907025	1742	990026	7	44.907	Hill_FA
ANOKCO907059	1963	251705	1	162.946	Hill_FA
ANOKCO907061	3324	208813	10	89.027	Hill_FA
ANOKCO907069	1749	15104022	1	137.489	Hill_FA
ANOKCO907083	4314	217774	6	30.459	Hill_FA
ANOKCO907116	1960	2286425	4	45.226	Hill_FA
ANOKCO907125	1542	25115519	11	44.29	Hill_FA
ANOKCO907126	2494	2148622	11	9.688	Hill_FA
ANOKCO907140	2520	6881535	4	47.268	Hill_FA
ANOKCO907144	4188	73066	5	7.358	Hill_FA
ANOKCO907150	2898	400362	12	93.448	Hill_FA
ANOKCO907153	2367	1563409	5	56.675	Hill_FA
ANOKCO907216	2038	7871515	1	119.788	Hill_FA
ANOKCO907227	1975	808465	6	85.84	Hill_FA
ANOKCO907229	4454	159110	11	77.164	Hill_FA
ANOKCO907296	1542	14182176	11	44.29	Hill_FA
ANOKCO907300	2081	635032	11	0.77	Hill_FA
ANOKCO907317	2026	774586	11	44.29	Hill_FA
ANOKCO907320	1357	16753183	10	43.366	Hill_FA
ANOKCO907324	3863	345920	3	16.145	Hill_FA
ANOKCO907327	1981	252927	12	77.954	Hill_FA
ANOKCO907335	2355	1555278	2	28.699	Hill_FA
ANOKCO907352	1724	2769651	4	45.226	Hill_FA
ANOKCO907353	1949	814868	6	101.865	Hill_FA
ANOKCO907355	1953	3005520	9	60.396	Hill_FA
ANOKCO907390	2038	12523813	1	119.788	Hill_FA
ANOKCO907412	4712	63941	3	117.523	Hill_FA
ANOKCO907415	1957	1322738	12	50.879	Hill_FA
ANOKCO907418	1960	609175	4	45.226	Hill_FA
ANOKCO907429	2409	299527	3	0	Hill_FA
ANOKCO907450	2053	2742284	6	96.795	Hill_FA
ANOKCO907454	770	10188326	12	43.926	Hill_FA
ANOKCO907486	2074	1461243	9	52.004	Hill_FA
ANOKCO907487	2343	5396665	7	49.667	Hill_FA
ANOKCO907498	4454	247496	11	77.164	Hill_FA
ANOKCO907510	2038	11040616	1	119.788	Hill_FA
ANOKCO907513	4414	6545707	12	44.78	Hill_FA
ANOKCO907546	1390	1684638	8	9.861	Hill_FA
ANOKCO907548	2742	2402510	11	43.966	Hill_FA
ANOKCO907554	2394	1291806	1	137.489	Hill_FA
ANOKCO907571	2366	738155	10	48.827	Hill_FA
ANOKCO907575	3250	116453	4	131.323	Hill_FA
ANOKCO907580	1748	1460027	1	60.225	Hill_FA
ANOKCO907594	2062	520152	2	27.138	Hill_FA
ANOKCO907595	2385	1512064	6	51.382	Hill_FA
ANOKCO907597	4695	2005284	12	43.926	Hill_FA
ANOKCO907598	4417	1068725	2	33.39	Hill_FA
ANOKCO907601	1211	8249902	1	116.688	Hill_FA
ANOKCO907605	4731	375160	9	108.585	Hill_FA
ANOKCO907618	1474	4417677	1	121.534	Hill_FA
ANOKCO907620	2049	903611	12	16.494	Hill_FA
ANOKCO907632	4730	4964615	11	60.264	Hill_FA
ANOKCO907668	1853	1731287	3	49.093	Hill_FA
ANOKCO907691	571	27551732	10	42.644	Hill_FA
ANOKCO907711	3471	128430	9	4.119	Hill_FA
ANOKCO907725	2371	350015	11	42.058	Hill_FA
ANOKCO907746	81329	897	6	7.717	Hill_FA
ANOKCO907790	1556	4058299	12	44.78	Hill_FA
ANOKCO907794	1959	3628648	7	96.927	Hill_FA
ANOKCO907826	5254	394527	9	43.397	Hill_FA
ANOKCO907838	2439	210051	11	83.842	Hill_FA
ANOKCO907858	4858	255305	9	56.766	Hill_FA
ANOKCO907885	1726	1200898	3	23.045	Hill_FA
ANOKCO907894	2042	935769	2	85.367	Hill_FA
ANOKCO907897	18453	3421	10	43.366	Hill_FA
ANOKCO907920	3642	594770	1	185.107	Hill_FA
ANOKCO907927	1982	144089	8	23.861	Hill_FA
ANOKCO907938	3950	1439151	4	29.15	Hill_FA
ANOKCO907945	770	8332911	12	43.926	Hill_FA
ANOKCO907947	1851	2014522	12	47.145	Hill_FA
ANOKCO907981	2347	2555648	10	70.152	Hill_FA
ANOKCO907993	2886	135723	10	101.195	Hill_FA
ANOKCO908012	3642	157574	1	186.648	Hill_FA
ANOKCO908013	2402	2174694	7	44.907	Hill_FA
ANOKCO908016	2453	1297191	9	57.86	Hill_FA
ANOKCO908017	1443	584385	8	11.371	Hill_FA
ANOKCO908019	1444	15584683	2	4.278	Hill_FA
ANOKCO908034	4353	699033	1	17.468	Hill_FA
ANOKCO908085	2804	1239553	11	44.29	Hill_FA
ANOKCO908088	4588	8035876	6	51.382	Hill_FA
ANOKCO908134	2522	471964	12	44.78	Hill_FA
ANOKCO908139	1963	422665	1	162.946	Hill_FA
ANOKCO908151	2970	63234	1	194.988	Hill_FA
ANOKCO908177	2439	419246	11	83.085	Hill_FA
ANOKCO908213	4823	3076532	1	137.489	Hill_FA
ANOKCO908216	4417	1394703	2	34.024	Hill_FA
ANOKCO908219	1209	9583110	12	44.78	Hill_FA
ANOKCO908225	1749	7901051	1	137.489	Hill_FA
ANOKCO908245	3991	7726229	4	45.226	Hill_FA
ANOKCO908251	2440	1201104	4	59.393	Hill_FA
ANOKCO908265	2089	2591942	1	137.489	Hill_FA
ANOKCO908281	1749	12413559	1	137.489	Hill_FA
ANOKCO908288	1788	2113874	1	137.489	Hill_FA
ANOKCO908292	1952	11133070	6	51.382	Hill_FA
ANOKCO908299	2964	1705496	7	44.907	Hill_FA
ANOKCO908301	1956	2460754	3	64.389	Hill_FA
ANOKCO908327	1277	19960452	7	44.907	Hill_FA
ANOKCO908337	1726	1586706	3	23.045	Hill_FA
ANOKCO908352	1853	2156957	3	49.093	Hill_FA
ANOKCO908354	2453	3124825	9	57.86	Hill_FA
ANOKCO908361	3381	1483731	1	176.333	Hill_FA
ANOKCO908362	5368	2950806	10	73.195	Hill_FA
ANOKCO908398	2055	715102	2	93.04	Hill_FA
ANOKCO908411	2773	9608343	4	45.226	Hill_FA
ANOKCO908421	1854	2510482	4	84.821	Hill_FA
ANOKCO908474	1743	1998916	1	187.869	Hill_FA
ANOKCO908481	2553	1338621	9	63.287	Hill_FA
ANOKCO908486	1751	2303176	10	48.157	Hill_FA
ANOKCO908514	4586	185373	3	10.046	Hill_FA
ANOKCO908522	1987	436803	1	122.603	Hill_FA
ANOKCO908533	1967	5123819	9	63.287	Hill_FA
ANOKCO908539	2467	1328958	3	59.762	Hill_FA
ANOKCO908560	2481	528399	1	43.198	Hill_FA
ANOKCO908569	2584	2729977	10	43.366	Hill_FA
ANOKCO908572	1751	9010013	10	48.827	Hill_FA
ANOKCO908582	2375	859294	9	44.466	Hill_FA
ANOKCO908594	4434	84389	10	91.61	Hill_FA
ANOKCO908598	2376	807197	8	0.794	Hill_FA
ANOKCO908639	1551	7707289	4	45.226	Hill_FA
ANOKCO908662	2029	1267080	3	115.655	Hill_FA
ANOKCO908668	1211	15561652	1	116.688	Hill_FA
ANOKCO908670	4990	202559	4	126.57	Hill_FA
ANOKCO908688	1724	748933	4	45.226	Hill_FA
ANOKCO908691	4598	15763443	6	51.382	Hill_FA
ANOKCO908705	4542	582873	1	194.295	Hill_FA
ANOKCO908713	2442	3052546	2	4.939	Hill_FA
ANOKCO908716	2560	132762	3	106.812	Hill_FA
ANOKCO908719	2055	103484	2	95.255	Hill_FA
ANOKCO908767	2964	1908646	7	44.907	Hill_FA
ANOKCO908773	2449	2912362	5	46.784	Hill_FA
ANOKCO908775	3207	1077793	5	46.784	Hill_FA
ANOKCO908808	4588	4249499	6	52.723	Hill_FA
ANOKCO908816	2964	7417806	7	44.907	Hill_FA
ANOKCO908846	3889	799021	4	49.001	Hill_FA
ANOKCO908852	2960	79705	9	89.036	Hill_FA
ANOKCO908853	3521	1417	2	34.657	Hill_FA
ANOKCO908855	2943	455739	1	168.528	Hill_FA
ANOKCO908864	2376	1777429	1	129.337	Hill_FA
ANOKCO908873	2461	843898	12	7.866	Hill_FA
ANOKCO908885	2725	996923	7	44.907	Hill_FA
ANOKCO908892	3283	1980915	11	22.038	Hill_FA
ANOKCO908906	4228	1531163	2	70.36	Hill_FA
ANOKCO908908	2042	2167026	2	83.038	Hill_FA
ANOKCO908927	3115	90923	9	108.585	Hill_FA
ANOKCO908942	1943	1572959	7	44.907	Hill_FA
ANOKCO908967	2387	246135	8	21.094	Hill_FA
ANOKCO908970	5368	2452202	10	74.289	Hill_FA
ANOKCO908998	3142	970772	3	54.266	Hill_FA
ANOKCO909012	4275	1247239	3	132.122	Hill_FA
ANOKCO909032	3732	995644	2	8.891	Hill_FA
ANOKCO909050	4257	2199466	11	56.45	Hill_FA
ANOKCO909057	3362	3658626	2	18.31	Hill_FA
ANOKCO909061	1742	1672992	7	44.907	Hill_FA
ANOKCO909066	2394	517889	1	138.246	Hill_FA
ANOKCO909105	2376	7972	8	0	Hill_FA
ANOKCO909117	1956	9891140	3	64.389	Hill_FA
ANOKCO909129	75564	1450	3	116.031	Hill_FA
ANOKCO909134	2433	3582497	1	93.862	Hill_FA
ANOKCO909157	2876	228138	11	44.29	Hill_FA
ANOKCO909175	4358	10083	7	0.758	Hill_FA
ANOKCO909213	1982	2349912	8	23.861	Hill_FA
ANOKCO909214	2449	1674156	5	46.784	Hill_FA
ANOKCO909223	2820	383948	2	4.278	Hill_FA
ANOKCO909265	2520	7866525	4	47.268	Hill_FA
ANOKCO909266	2445	2395890	1	137.489	Hill_FA
ANOKCO909272	2538	600422	1	60.225	Hill_FA
ANOKCO909287	3665	376613	3	17.944	Hill_FA
ANOKCO909313	1557	1372355	12	44.78	Hill_FA
ANOKCO909356	2463	4354144	3	27.473	Hill_FA
ANOKCO909359	2871	882876	2	43.996	Hill_FA
ANOKCO909380	2034	518720	3	88.023	Hill_FA
ANOKCO909392	1949	1605164	6	100.768	Hill_FA
ANOKCO909397	4797	221141	12	44.78	Hill_FA
ANOKCO909399	2383	1234951	2	90.256	Hill_FA
ANOKCO909411	1461	803654	4	45.226	Hill_FA
ANOKCO909420	4399	825305	3	116.031	Hill_FA
ANOKCO909458	4647	4406381	1	86.843	Hill_FA
ANOKCO909473	2049	114919	12	15.469	Hill_FA
ANOKCO909475	1354	3363586	6	48.229	Hill_FA
ANOKCO909509	979	10831230	1	137.489	Hill_FA
ANOKCO909510	2063	2079541	7	68.254	Hill_FA
ANOKCO909511	1840	3039942	7	44.907	Hill_FA
ANOKCO909544	2072	302657	3	10.046	Hill_FA
ANOKCO909554	859	258833	3	64.389	Hill_FA
ANOKCO909584	2454	2296997	3	119.634	Hill_FA
ANOKCO909617	1357	18008680	10	43.366	Hill_FA
ANOKCO909656	1357	6734889	10	43.366	Hill_FA
ANOKCO909668	1473	3435747	10	43.366	Hill_FA
ANOKCO909699	3573	278047	12	11.111	Hill_FA
ANOKCO909721	1358	7144318	1	137.489	Hill_FA
ANOKCO909728	2514	1702418	1	6.67	Hill_FA
ANOKCO909734	4647	7316578	1	86.843	Hill_FA
ANOKCO909816	4588	4948715	6	51.382	Hill_FA
ANOKCO909820	2462	431927	12	26.724	Hill_FA
ANOKCO909840	4306	14838	5	3.541	Hill_FA
ANOKCO909844	2764	4410170	6	51.382	Hill_FA
ANOKCO909855	1358	861621	1	137.489	Hill_FA
ANOKCO909888	1746	498446	3	84.534	Hill_FA
ANOKCO909938	3642	386708	1	186.257	Hill_FA
ANOKCO909940	2526	659671	4	106.162	Hill_FA
ANOKCO909991	2446	2253712	6	109.643	Hill_FA
ANOKCO910000	1981	1491045	12	83.725	Hill_FA
ANOKCO910004	2397	824765	1	197.456	Hill_FA
ANOKCO910006	5101	364651	3	117.523	Hill_FA
ANOKCO910012	2530	88885	6	129.044	Hill_FA
ANOKCO910023	2383	243592	2	87.097	Hill_FA
ANOKCO910041	1357	13790019	10	43.366	Hill_FA
ANOKCO910058	2056	1680967	5	46.784	Hill_FA
ANOKCO910106	2572	4859099	9	57.86	Hill_FA
ANOKCO910117	1357	29413448	10	43.366	Hill_FA
ANOKCO910120	3770	1710971	7	105.023	Hill_FA
ANOKCO910169	3376	1235848	8	17.656	Hill_FA
ANOKCO910173	1546	1639634	2	4.278	Hill_FA
ANOKCO910183	1970	2639777	9	63.287	Hill_FA
ANOKCO910188	1949	1944908	6	100.403	Hill_FA
ANOKCO910232	1854	2461672	4	84.821	Hill_FA
ANOKCO910236	1862	6716408	3	64.389	Hill_FA
ANOKCO910244	4266	1057891	11	46.257	Hill_FA
ANOKCO910253	2023	272694	6	58.688	Hill_FA
ANOKCO910258	3847	695605	3	70.673	Hill_FA
ANOKCO910261	1743	2654176	1	187.869	Hill_FA
ANOKCO910271	1719	658730	5	30.64	Hill_FA
ANOKCO910276	2753	3783396	1	94.62	Hill_FA
ANOKCO910289	1975	807793	6	85.84	Hill_FA
ANOKCO910343	2051	1479634	3	65.908	Hill_FA
ANOKCO910370	2053	4900004	7	9.956	Hill_FA
ANOKCO910375	4101	61572	7	26.472	Hill_FA
ANOKCO910378	3207	7327720	5	46.784	Hill_FA
ANOKCO910380	1956	9034669	3	64.389	Hill_FA
ANOKCO910407	4136	1573541	6	91.176	Hill_FA
ANOKCO910465	3022	1238687	3	71.377	Hill_FA
ANOKCO910486	2436	7869853	4	45.226	Hill_FA
ANOKCO910493	2380	1116898	10	52.608	Hill_FA
ANOKCO910495	2750	4100069	11	44.29	Hill_FA
ANOKCO910518	1959	1619547	7	105.023	Hill_FA
ANOKCO910521	2061	2399949	3	143.439	Hill_FA
ANOKCO910557	2084	12699020	6	48.229	Hill_FA
ANOKCO910596	1750	9612756	1	94.996	Hill_FA
ANOKCO910598	4981	364803	3	119.634	Hill_FA
ANOKCO910606	2555	6063485	10	41.987	Hill_FA
ANOKCO910615	571	8760468	10	43.366	Hill_FA
ANOKCO910619	2053	4121129	6	97.887	Hill_FA
ANOKCO910638	79489	44694	9	57.86	Hill_FA
ANOKCO910657	2520	7419727	4	47.268	Hill_FA
ANOKCO910665	2535	2089738	5	46.784	Hill_FA
ANOKCO910693	3312	1498100	6	48.229	Hill_FA
ANOKCO910758	1743	640098	1	190.255	Hill_FA
ANOKCO910772	2383	27124	2	86.418	Hill_FA
ANOKCO910798	2730	4449480	5	46.784	Hill_FA
ANOKCO910816	2053	4200747	6	97.887	Hill_FA
ANOKCO910844	1200	9075843	4	45.226	Hill_FA
ANOKCO910854	1862	2127849	3	64.389	Hill_FA
ANOKCO910867	1453	4267662	1	55.431	Hill_FA
ANOKCO910889	5046	306170	1	94.62	Hill_FA
ANOKCO910918	4275	310365	3	131.23	Hill_FA
ANOKCO910936	1474	507021	1	119.788	Hill_FA
ANOKCO910939	3847	816182	3	70.321	Hill_FA
ANOKCO910946	3808	1507034	6	48.229	Hill_FA
ANOKCO910950	3455	97891	1	23.907	Hill_FA
ANOKCO910958	3250	77476	4	131.323	Hill_FA
ANOKCO910965	979	6617055	8	7.91	Hill_FA
ANOKCO910979	1799	5851270	3	76.451	Hill_FA
ANOKCO910995	1200	3806243	4	45.226	Hill_FA
ANOKCO911009	2032	655285	2	2.587	Hill_FA
ANOKCO911041	2380	610196	10	53.301	Hill_FA
ANOKCO911042	5213	194793	3	64.389	Hill_FA
ANOKCO911059	4224	72606	9	91.915	Hill_FA
ANOKCO911112	4995	2788502	6	74.613	Hill_FA
ANOKCO911125	1746	496403	3	84.534	Hill_FA
ANOKCO911173	2763	219918	9	56.766	Hill_FA
ANOKCO911190	2401	546010	6	11.913	Hill_FA
ANOKCO911225	2476	775526	2	59.263	Hill_FA
ANOKCO911228	2362	285929	3	143.439	Hill_FA
ANOKCO911252	2536	418835	4	126.57	Hill_FA
ANOKCO911265	4431	388258	4	71.211	Hill_FA
ANOKCO911282	2496	8258	3	12.83	Hill_FA
ANOKCO911285	1442	6814034	1	137.489	Hill_FA
ANOKCO911312	2038	7684949	1	119.788	Hill_FA
ANOKCO911315	1958	1567394	3	64.389	Hill_FA
ANOKCO911329	2453	16687	9	57.86	Hill_FA
ANOKCO911342	4175	329381	10	87.891	Hill_FA
ANOKCO911381	1725	261027	2	51.283	Hill_FA
ANOKCO911394	1969	25137	10	52.608	Hill_FA
ANOKCO911420	2072	1109755	3	11.587	Hill_FA
ANOKCO911433	2427	4091827	6	51.382	Hill_FA
ANOKCO911439	2549	1361648	5	30.99	Hill_FA
ANOKCO911448	2943	3462644	1	173.732	Hill_FA
ANOKCO911472	1945	3505759	2	4.278	Hill_FA
ANOKCO911522	1274	17084161	9	44.106	Hill_FA
ANOKCO911528	4834	346763	2	24.873	Hill_FA
ANOKCO911544	3656	62358	3	6.924	Hill_FA
ANOKCO911568	1209	8772981	12	44.78	Hill_FA
ANOKCO911591	4365	40765	1	58.685	Hill_FA
ANOKCO911608	2053	2158096	6	95.071	Hill_FA
ANOKCO911639	2367	2774791	4	45.226	Hill_FA
ANOKCO911679	2572	6097256	9	57.86	Hill_FA
ANOKCO911694	3609	764990	12	87.742	Hill_FA
ANOKCO911696	1959	2712511	7	101.857	Hill_FA
ANOKCO911697	4275	898409	3	131.824	Hill_FA
ANOKCO911702	2943	1406591	1	170.488	Hill_FA
ANOKCO911714	1945	1892154	2	4.278	Hill_FA
ANOKCO911745	2410	822191	7	105.023	Hill_FA
ANOKCO911796	3090	435660	1	149.499	Hill_FA
ANOKCO911799	2526	703499	4	105.738	Hill_FA
ANOKCO911813	2717	636133	1	47.324	Hill_FA
ANOKCO911820	2575	1928371	2	55.661	Hill_FA
ANOKCO911837	3558	105829	9	4.947	Hill_FA
ANOKCO911878	3325	175573	3	129.41	Hill_FA
ANOKCO911881	1023	4528374	2	4.278	Hill_FA
ANOKCO911895	4136	2531755	6	91.176	Hill_FA
ANOKCO911896	2466	669188	10	43.366	Hill_FA
ANOKCO911913	3931	669950	6	51.382	Hill_FA
ANOKCO911944	1742	2106164	7	47.332	Hill_FA
ANOKCO911949	4981	332878	3	119.634	Hill_FA
ANOKCO911951	3249	253612	4	131.323	Hill_FA
ANOKCO912035	1944	8101003	12	53.601	Hill_FA
ANOKCO912046	2920	408734	4	84.066	Hill_FA
ANOKCO912058	2084	4020	6	50	Hill_FA
ANOKCO912062	1743	1972073	1	187.869	Hill_FA
ANOKCO912093	2472	2508425	7	44.907	Hill_FA
ANOKCO912105	3115	54197	9	108.585	Hill_FA
ANOKCO912136	3777	897360	7	105.023	Hill_FA
ANOKCO912137	77823	451	1	94.62	Hill_FA
ANOKCO912144	2455	681638	3	52.471	Hill_FA
ANOKCO912149	4158	93631	7	105.023	Hill_FA
ANOKCO912163	2943	2496190	1	171.16	Hill_FA
ANOKCO912172	3977	262244	3	38.848	Hill_FA
ANOKCO912210	2448	63932	1	42.095	Hill_FA
ANOKCO912240	2031	615320	4	97.053	Hill_FA
ANOKCO912261	2088	1117136	4	50.844	Hill_FA
ANOKCO912267	1208	20881435	5	46.784	Hill_FA
ANOKCO912298	3185	157044	5	46.784	Hill_FA
ANOKCO912307	1851	2167496	12	47.145	Hill_FA
ANOKCO912326	1444	1719177	2	4.278	Hill_FA
ANOKCO912334	2370	1573815	9	57.86	Hill_FA
ANOKCO912441	83149	35423	12	49.564	Hill_FA
AQIEAF525138	3115	110935	9	108.585	Hill_FA
ASERAF169204	4324	351314	11	84.611	Hill_FA
ASR1CB164841	3197	215789	5	34.09	Hill_FA
AUAFAF109660	571	20098084	10	43.366	Hill_FA
AUAFAF109664	2439	995353	11	81.199	Hill_FA
AUAFAF121455	1277	13568850	7	44.907	Hill_FA
AUAFAF121456	1984	6904879	9	59.338	Hill_FA
AUAFAF130118	4399	1249279	3	117.523	Hill_FA
AUAFAF326117	2943	2968026	1	172.267	Hill_FA
AUAFAF477956	3924	521891	2	56.365	Hill_FA
AUAFAF492628	1720	739452	4	42.725	Hill_FA
AUAFAF492629	2049	1349597	12	17.178	Hill_FA
AYO1Y09396	3470	224803	11	86.503	Hill_FA
CAPSCONTIG10	2462	465498	12	26.724	Hill_FA
CAPSCONTIG1000	2029	1965473	3	115.655	Hill_FA
CAPSCONTIG10000	2042	2233306	2	83.038	Hill_FA
CAPSCONTIG10001	2459	511517	6	66.274	Hill_FA
CAPSCONTIG10002	3994	381236	1	27.271	Hill_FA
CAPSCONTIG10004	4769	278217	1	178.545	Hill_FA
CAPSCONTIG10006	2431	56482	2	82.348	Hill_FA
CAPSCONTIG10008	2061	726625	3	137.292	Hill_FA
CAPSCONTIG10009	1796	2154222	4	117.425	Hill_FA
CAPSCONTIG1001	4007	57164	4	32.585	Hill_FA
CAPSCONTIG10013	3471	209037	9	3.298	Hill_FA
CAPSCONTIG10014	2538	3834237	1	73.983	Hill_FA
CAPSCONTIG10016	1954	1014567	9	52.004	Hill_FA
CAPSCONTIG10017	1208	26562338	5	46.784	Hill_FA
CAPSCONTIG10018	2514	110849	1	16.381	Hill_FA
CAPSCONTIG10019	4995	4432177	6	80.469	Hill_FA
CAPSCONTIG1002	1988	356856	10	51.909	Hill_FA
CAPSCONTIG10020	2538	3032486	1	67.867	Hill_FA
CAPSCONTIG10022	1743	120565	1	190.646	Hill_FA
CAPSCONTIG10025	3826	1069713	7	85.751	Hill_FA
CAPSCONTIG10029	2538	3378921	1	68.682	Hill_FA
CAPSCONTIG10030	2536	291014	4	126.57	Hill_FA
CAPSCONTIG10031	2894	426355	1	94.62	Hill_FA
CAPSCONTIG10034	1954	407900	9	52.004	Hill_FA
CAPSCONTIG10036	2343	5392806	7	49.667	Hill_FA
CAPSCONTIG10038	1558	2223452	3	111.987	Hill_FA
CAPSCONTIG1004	1800	6380587	12	42.464	Hill_FA
CAPSCONTIG10040	1853	2663812	3	49.738	Hill_FA
CAPSCONTIG10043	4808	177962	3	80.573	Hill_FA
CAPSCONTIG10044	4434	102305	10	91.61	Hill_FA
CAPSCONTIG10045	2963	793275	9	57.86	Hill_FA
CAPSCONTIG10047	4285	132411	11	4.204	Hill_FA
CAPSCONTIG10048	2357	7876011	3	64.389	Hill_FA
CAPSCONTIG10050	2922	870016	1	104.376	Hill_FA
CAPSCONTIG10055	2920	245293	4	84.445	Hill_FA
CAPSCONTIG10056	2364	645276	5	34.09	Hill_FA
CAPSCONTIG10057	2408	623521	3	101.297	Hill_FA
CAPSCONTIG10058	4399	30786	3	115.655	Hill_FA
CAPSCONTIG10060	1743	1388018	1	188.676	Hill_FA
CAPSCONTIG10062	1277	16497874	7	44.907	Hill_FA
CAPSCONTIG10063	1452	367104	12	44.78	Hill_FA
CAPSCONTIG10064	1253	3851191	5	56.675	Hill_FA
CAPSCONTIG10067	4833	472072	5	92.733	Hill_FA
CAPSCONTIG10068	3283	690331	11	19.208	Hill_FA
CAPSCONTIG10069	1956	2006634	3	64.389	Hill_FA
CAPSCONTIG10071	3609	75848	12	89.498	Hill_FA
CAPSCONTIG10072	1358	3603310	1	137.489	Hill_FA
CAPSCONTIG10074	2886	136258	10	101.195	Hill_FA
CAPSCONTIG10075	3355	1804793	12	31.544	Hill_FA
CAPSCONTIG10076	1746	450188	3	85.577	Hill_FA
CAPSCONTIG10077	1472	9851372	3	64.389	Hill_FA
CAPSCONTIG10078	2362	1030888	3	143.439	Hill_FA
CAPSCONTIG1008	2362	205054	3	143.439	Hill_FA
CAPSCONTIG10081	3471	335268	9	2.055	Hill_FA
CAPSCONTIG10082	3349	427036	4	99.783	Hill_FA
CAPSCONTIG10083	1749	7677467	1	137.489	Hill_FA
CAPSCONTIG10084	3416	174946	8	40.396	Hill_FA
CAPSCONTIG10085	3881	549885	4	57.206	Hill_FA
CAPSCONTIG10088	2750	6930229	11	44.617	Hill_FA
CAPSCONTIG10090	1800	7284388	12	43.926	Hill_FA
CAPSCONTIG10091	2041	593377	1	112.674	Hill_FA
CAPSCONTIG10097	2042	1960738	2	83.038	Hill_FA
CAPSCONTIG10098	1452	3185794	12	44.78	Hill_FA
CAPSCONTIG10099	2035	4092937	6	64.149	Hill_FA
CAPSCONTIG101	4275	1263597	3	132.122	Hill_FA
CAPSCONTIG1010	4990	268064	4	125.75	Hill_FA
CAPSCONTIG10100	2085	1916847	12	19.375	Hill_FA
CAPSCONTIG10101	1750	11471463	1	94.996	Hill_FA
CAPSCONTIG10102	5368	630596	10	77.478	Hill_FA
CAPSCONTIG10106	1023	3360308	2	4.278	Hill_FA
CAPSCONTIG10107	2347	2470462	10	70.152	Hill_FA
CAPSCONTIG10108	1738	1247529	7	39.795	Hill_FA
CAPSCONTIG10109	1736	604974	9	44.855	Hill_FA
CAPSCONTIG1011	3325	135679	3	128.088	Hill_FA
CAPSCONTIG10110	4568	1836618	12	39.61	Hill_FA
CAPSCONTIG10111	1208	5393465	5	46.784	Hill_FA
CAPSCONTIG10112	3039	650548	4	45.226	Hill_FA
CAPSCONTIG10115	4136	1081097	6	89.904	Hill_FA
CAPSCONTIG10116	2415	572839	2	65.046	Hill_FA
CAPSCONTIG10118	2898	38310	12	90.557	Hill_FA
CAPSCONTIG10119	2042	417185	2	86.075	Hill_FA
CAPSCONTIG10122	4719	418440	2	8.891	Hill_FA
CAPSCONTIG10123	1748	2524476	1	60.225	Hill_FA
CAPSCONTIG10124	571	13080083	10	43.366	Hill_FA
CAPSCONTIG10125	3906	91386	5	82.038	Hill_FA
CAPSCONTIG10126	2461	128911	12	7.191	Hill_FA
CAPSCONTIG10127	2022	509044	11	38.021	Hill_FA
CAPSCONTIG10128	1749	3238387	1	137.489	Hill_FA
CAPSCONTIG10129	2864	99376	3	69.241	Hill_FA
CAPSCONTIG10131	3777	407014	7	105.023	Hill_FA
CAPSCONTIG10132	2411	426507	11	1.551	Hill_FA
CAPSCONTIG10134	1253	3608780	5	56.675	Hill_FA
CAPSCONTIG10136	3506	800322	10	31.897	Hill_FA
CAPSCONTIG10137	3808	3396508	6	48.229	Hill_FA
CAPSCONTIG10138	2409	901886	3	0	Hill_FA
CAPSCONTIG10139	3511	385008	5	18.211	Hill_FA
CAPSCONTIG1014	2066	12903702	1	94.62	Hill_FA
CAPSCONTIG10141	3516	323223	7	3.324	Hill_FA
CAPSCONTIG10142	1211	707481	1	115.37	Hill_FA
CAPSCONTIG10143	2394	1174998	1	137.489	Hill_FA
CAPSCONTIG10146	571	2056206	10	43.366	Hill_FA
CAPSCONTIG10149	2373	903385	7	81.585	Hill_FA
CAPSCONTIG1015	4660	332362	10	100.491	Hill_FA
CAPSCONTIG10153	2486	723900	5	13.106	Hill_FA
CAPSCONTIG10156	2089	4051498	1	137.489	Hill_FA
CAPSCONTIG10157	2455	668657	3	52.471	Hill_FA
CAPSCONTIG1016	2538	3879499	1	75.416	Hill_FA
CAPSCONTIG10160	2024	1033417	2	60.969	Hill_FA
CAPSCONTIG10164	1885	336858	3	66.666	Hill_FA
CAPSCONTIG1017	2454	4086863	3	125.205	Hill_FA
CAPSCONTIG10170	1209	28618447	12	44.78	Hill_FA
CAPSCONTIG10172	4813	688083	10	43.366	Hill_FA
CAPSCONTIG10174	2046	3467954	5	35.053	Hill_FA
CAPSCONTIG10175	2761	2105360	1	137.489	Hill_FA
CAPSCONTIG10177	1973	360508	4	67.647	Hill_FA
CAPSCONTIG10178	3770	1580029	7	105.023	Hill_FA
CAPSCONTIG1018	1852	6697739	5	47.103	Hill_FA
CAPSCONTIG10180	3381	337884	1	177.079	Hill_FA
CAPSCONTIG10182	2502	122395	1	114.353	Hill_FA
CAPSCONTIG10183	1442	12921460	1	137.489	Hill_FA
CAPSCONTIG10184	2943	1619998	1	170.488	Hill_FA
CAPSCONTIG10187	2437	4096075	7	44.907	Hill_FA
CAPSCONTIG10188	2061	748432	3	137.949	Hill_FA
CAPSCONTIG10191	2459	804557	6	68.605	Hill_FA
CAPSCONTIG10193	2439	1539157	11	80.464	Hill_FA
CAPSCONTIG10194	2035	4372991	6	64.149	Hill_FA
CAPSCONTIG10197	1737	3915689	3	57.262	Hill_FA
CAPSCONTIG102	2095	2513499	12	44.78	Hill_FA
CAPSCONTIG1020	1277	9444261	7	44.907	Hill_FA
CAPSCONTIG10200	2989	88470	9	93.406	Hill_FA
CAPSCONTIG10201	2879	78485	1	137.489	Hill_FA
CAPSCONTIG10202	2408	503547	3	101.297	Hill_FA
CAPSCONTIG10207	2514	1445533	1	6.67	Hill_FA
CAPSCONTIG10208	2414	158136	1	4.702	Hill_FA
CAPSCONTIG10209	1979	1124249	5	27.127	Hill_FA
CAPSCONTIG10210	1954	2898497	9	52.004	Hill_FA
CAPSCONTIG10212	1743	1756128	1	187.869	Hill_FA
CAPSCONTIG10213	4501	496316	1	198.189	Hill_FA
CAPSCONTIG10214	3297	755924	1	153.26	Hill_FA
CAPSCONTIG10215	3262	449019	4	126.57	Hill_FA
CAPSCONTIG10216	2061	2247803	3	143.439	Hill_FA
CAPSCONTIG10218	2488	49572	1	147.411	Hill_FA
CAPSCONTIG10219	1358	5761156	1	137.489	Hill_FA
CAPSCONTIG10220	3568	754836	1	18.915	Hill_FA
CAPSCONTIG10223	2061	1931430	3	143.439	Hill_FA
CAPSCONTIG10225	1211	8977862	1	116.688	Hill_FA
CAPSCONTIG10227	2038	7196891	1	119.788	Hill_FA
CAPSCONTIG10229	3287	29317	12	84.86	Hill_FA
CAPSCONTIG10230	3770	1667105	7	105.023	Hill_FA
CAPSCONTIG10232	1751	6888081	10	48.827	Hill_FA
CAPSCONTIG10233	2415	570137	2	65.046	Hill_FA
CAPSCONTIG10234	2764	7136440	6	51.382	Hill_FA
CAPSCONTIG10235	3437	452039	10	9.032	Hill_FA
CAPSCONTIG10237	4574	513364	10	1.567	Hill_FA
CAPSCONTIG10238	3770	1726816	7	105.023	Hill_FA
CAPSCONTIG1024	3325	1125718	3	128.088	Hill_FA
CAPSCONTIG10240	2380	79265	10	53.641	Hill_FA
CAPSCONTIG10241	3022	16947	3	71.727	Hill_FA
CAPSCONTIG10242	2530	2889439	6	116.826	Hill_FA
CAPSCONTIG10243	1208	29130758	5	46.784	Hill_FA
CAPSCONTIG10244	1750	8437292	1	94.996	Hill_FA
CAPSCONTIG10245	4995	3970554	6	79.125	Hill_FA
CAPSCONTIG10246	2536	579466	4	126.57	Hill_FA
CAPSCONTIG10247	3297	862389	1	153.26	Hill_FA
CAPSCONTIG10250	1208	13132622	5	46.784	Hill_FA
CAPSCONTIG10252	4731	294664	9	108.585	Hill_FA
CAPSCONTIG10254	4399	1228728	3	117.158	Hill_FA
CAPSCONTIG10255	2057	827457	3	64.389	Hill_FA
CAPSCONTIG10257	4417	267716	2	32.449	Hill_FA
CAPSCONTIG10259	3250	147341	4	131.323	Hill_FA
CAPSCONTIG10262	1358	968083	1	130.75	Hill_FA
CAPSCONTIG10265	3249	1129610	4	131.323	Hill_FA
CAPSCONTIG10268	1990	2400255	7	39.795	Hill_FA
CAPSCONTIG10269	2508	404359	6	24.479	Hill_FA
CAPSCONTIG10271	2556	184514	3	107.536	Hill_FA
CAPSCONTIG10274	2053	5442914	6	99.334	Hill_FA
CAPSCONTIG10276	4125	104872	1	76.772	Hill_FA
CAPSCONTIG10279	3190	1548397	7	53.809	Hill_FA
CAPSCONTIG1028	2050	119626	2	76.303	Hill_FA
CAPSCONTIG10280	2748	1466106	6	51.382	Hill_FA
CAPSCONTIG10282	1795	331550	2	4.278	Hill_FA
CAPSCONTIG10284	1725	1753060	2	49.697	Hill_FA
CAPSCONTIG10288	2476	108080	2	59.263	Hill_FA
CAPSCONTIG10289	3262	347311	4	126.57	Hill_FA
CAPSCONTIG10291	4309	100692	3	143.439	Hill_FA
CAPSCONTIG10294	4275	608266	1	94.62	Hill_FA
CAPSCONTIG10295	2530	2120777	6	119.723	Hill_FA
CAPSCONTIG10297	2473	1643742	4	51.571	Hill_FA
CAPSCONTIG10298	3770	3232618	7	105.023	Hill_FA
CAPSCONTIG103	3325	218602	3	128.088	Hill_FA
CAPSCONTIG1030	1211	16946903	1	117.368	Hill_FA
CAPSCONTIG10301	3609	662467	12	88.091	Hill_FA
CAPSCONTIG10302	3022	1069169	3	71.727	Hill_FA
CAPSCONTIG10304	4186	59472	10	98.724	Hill_FA
CAPSCONTIG10305	3249	416545	4	131.323	Hill_FA
CAPSCONTIG10306	2412	361761	4	126.57	Hill_FA
CAPSCONTIG10308	979	10018090	1	137.489	Hill_FA
CAPSCONTIG1031	4253	92699	7	6.478	Hill_FA
CAPSCONTIG10310	4769	878282	1	178.545	Hill_FA
CAPSCONTIG10311	4353	635437	1	17.468	Hill_FA
CAPSCONTIG10312	2469	3138230	6	48.229	Hill_FA
CAPSCONTIG10313	2055	404688	2	93.04	Hill_FA
CAPSCONTIG10317	1968	2847631	7	44.907	Hill_FA
CAPSCONTIG10318	2446	3027893	6	108.134	Hill_FA
CAPSCONTIG10319	3381	483364	1	176.709	Hill_FA
CAPSCONTIG1032	4025	2143213	10	37.885	Hill_FA
CAPSCONTIG10321	2370	6526162	9	57.86	Hill_FA
CAPSCONTIG10322	4285	128993	11	4.582	Hill_FA
CAPSCONTIG10323	3732	2857127	2	8.891	Hill_FA
CAPSCONTIG10325	2373	1014586	7	81.223	Hill_FA
CAPSCONTIG10327	4501	1367127	1	195.356	Hill_FA
CAPSCONTIG10328	3632	3068288	5	46.784	Hill_FA
CAPSCONTIG10329	2446	1388873	6	111.543	Hill_FA
CAPSCONTIG1033	4414	12653892	12	44.78	Hill_FA
CAPSCONTIG10330	1948	499798	6	109.643	Hill_FA
CAPSCONTIG10332	4586	481694	3	9.438	Hill_FA
CAPSCONTIG10333	4399	610081	3	116.031	Hill_FA
CAPSCONTIG10334	4285	56477	11	4.582	Hill_FA
CAPSCONTIG10335	4571	113108	6	7.717	Hill_FA
CAPSCONTIG10338	2366	1711785	10	48.827	Hill_FA
CAPSCONTIG10345	79249	2685	6	7.717	Hill_FA
CAPSCONTIG10346	4575	494357	7	28.083	Hill_FA
CAPSCONTIG10347	3142	347023	3	53.904	Hill_FA
CAPSCONTIG10348	3123	200538	7	30.044	Hill_FA
CAPSCONTIG10349	2075	546596	1	0	Hill_FA
CAPSCONTIG10351	1558	2239510	3	111.987	Hill_FA
CAPSCONTIG10355	2362	950140	3	143.439	Hill_FA
CAPSCONTIG10356	2381	687050	2	4.278	Hill_FA
CAPSCONTIG10359	1444	16495841	2	4.278	Hill_FA
CAPSCONTIG1036	2037	1017599	2	20.267	Hill_FA
CAPSCONTIG10362	2467	523723	3	59.762	Hill_FA
CAPSCONTIG10363	1725	1873155	2	49.697	Hill_FA
CAPSCONTIG10365	3569	161742	9	56.417	Hill_FA
CAPSCONTIG10366	3695	68654	12	15.129	Hill_FA
CAPSCONTIG10367	2553	795916	9	63.287	Hill_FA
CAPSCONTIG10368	2916	97840	12	31.544	Hill_FA
CAPSCONTIG1037	1540	82522	3	64.389	Hill_FA
CAPSCONTIG10371	2845	336791	11	44.29	Hill_FA
CAPSCONTIG10374	2383	1467069	2	90.256	Hill_FA
CAPSCONTIG10376	2439	987006	11	81.199	Hill_FA
CAPSCONTIG10380	1444	7164069	2	4.278	Hill_FA
CAPSCONTIG10382	2383	1473893	2	90.256	Hill_FA
CAPSCONTIG10385	2560	339805	3	107.174	Hill_FA
CAPSCONTIG10387	2458	474027	10	72.048	Hill_FA
CAPSCONTIG10390	2360	1418675	1	56.485	Hill_FA
CAPSCONTIG10396	2066	3385072	1	94.62	Hill_FA
CAPSCONTIG10397	2514	1617555	1	6.67	Hill_FA
CAPSCONTIG10399	2439	929546	11	81.199	Hill_FA
CAPSCONTIG104	2864	1514315	3	68.506	Hill_FA
CAPSCONTIG1040	1944	819710	12	58.268	Hill_FA
CAPSCONTIG10400	2530	2880065	6	116.826	Hill_FA
CAPSCONTIG10402	3706	42651	5	24.641	Hill_FA
CAPSCONTIG10404	4928	511676	12	76.975	Hill_FA
CAPSCONTIG10406	2356	2001818	2	8.891	Hill_FA
CAPSCONTIG10408	2487	1332138	1	108.143	Hill_FA
CAPSCONTIG10409	3324	195762	10	89.027	Hill_FA
CAPSCONTIG10410	1358	3721659	1	137.489	Hill_FA
CAPSCONTIG10411	3589	177651	10	92.673	Hill_FA
CAPSCONTIG10412	3250	499604	4	126.57	Hill_FA
CAPSCONTIG10413	2439	1534386	11	81.199	Hill_FA
CAPSCONTIG10415	1750	8556146	1	94.996	Hill_FA
CAPSCONTIG10417	1358	3776922	1	137.489	Hill_FA
CAPSCONTIG10419	2405	12652	3	45.796	Hill_FA
CAPSCONTIG10420	2521	316877	9	74.807	Hill_FA
CAPSCONTIG10422	2075	969714	1	0	Hill_FA
CAPSCONTIG10427	1750	9755461	1	94.996	Hill_FA
CAPSCONTIG10429	2464	744972	6	130.566	Hill_FA
CAPSCONTIG1043	3642	500313	1	185.483	Hill_FA
CAPSCONTIG10430	1211	2824537	1	116.688	Hill_FA
CAPSCONTIG10432	2387	395150	8	22.278	Hill_FA
CAPSCONTIG10433	59733	2494	12	28.401	Hill_FA
CAPSCONTIG10434	4248	16544	1	5.113	Hill_FA
CAPSCONTIG10435	2066	9728455	1	94.62	Hill_FA
CAPSCONTIG10436	3297	542419	1	152.58	Hill_FA
CAPSCONTIG10439	2873	2002894	3	59.762	Hill_FA
CAPSCONTIG1044	4275	1460471	3	133.323	Hill_FA
CAPSCONTIG10440	745	3440398	3	59.762	Hill_FA
CAPSCONTIG10441	3057	269327	2	51.283	Hill_FA
CAPSCONTIG10442	3824	1549798	2	4.278	Hill_FA
CAPSCONTIG10445	1989	3185806	1	137.489	Hill_FA
CAPSCONTIG10447	1743	1378638	1	189.865	Hill_FA
CAPSCONTIG10448	3675	18683	12	87.399	Hill_FA
CAPSCONTIG10449	2414	362694	1	4.702	Hill_FA
CAPSCONTIG10451	1885	8783539	3	68.141	Hill_FA
CAPSCONTIG10453	4636	14827	1	0.717	Hill_FA
CAPSCONTIG10458	1358	1284661	1	137.489	Hill_FA
CAPSCONTIG10459	2465	655284	5	68.02	Hill_FA
CAPSCONTIG1046	4947	150529	7	3.324	Hill_FA
CAPSCONTIG10461	1277	14929126	7	44.907	Hill_FA
CAPSCONTIG10462	4630	1082240	3	98.688	Hill_FA
CAPSCONTIG10463	3213	134911	2	76.303	Hill_FA
CAPSCONTIG10465	2379	511856	11	90.725	Hill_FA
CAPSCONTIG10466	2029	789652	3	115.655	Hill_FA
CAPSCONTIG10468	2038	9942584	1	119.788	Hill_FA
CAPSCONTIG10470	4271	190593	4	126.57	Hill_FA
CAPSCONTIG10471	2515	272695	7	39.795	Hill_FA
CAPSCONTIG10472	1975	1212130	6	85.533	Hill_FA
CAPSCONTIG10474	1854	1430216	4	87.764	Hill_FA
CAPSCONTIG10476	1473	2384995	10	43.366	Hill_FA
CAPSCONTIG10477	2053	4859634	6	98.249	Hill_FA
CAPSCONTIG10478	2575	492960	2	55.311	Hill_FA
CAPSCONTIG10479	1743	1391857	1	188.676	Hill_FA
CAPSCONTIG1048	4574	598336	10	1.567	Hill_FA
CAPSCONTIG10481	1990	2256212	7	39.795	Hill_FA
CAPSCONTIG10482	2376	906924	8	0.794	Hill_FA
CAPSCONTIG10484	2414	740323	1	4.326	Hill_FA
CAPSCONTIG10485	2530	2437831	6	118.291	Hill_FA
CAPSCONTIG10487	1472	7956154	3	64.389	Hill_FA
CAPSCONTIG10489	2761	2744357	1	137.489	Hill_FA
CAPSCONTIG10491	4292	382693	7	61.095	Hill_FA
CAPSCONTIG10492	2351	5076879	11	29.308	Hill_FA
CAPSCONTIG10493	2081	550952	11	0	Hill_FA
CAPSCONTIG10495	2503	1481544	11	27.472	Hill_FA
CAPSCONTIG10497	1556	4081417	12	44.78	Hill_FA
CAPSCONTIG10498	2394	807378	1	137.489	Hill_FA
CAPSCONTIG10499	2045	516024	11	17.844	Hill_FA
CAPSCONTIG1050	1952	6510440	6	51.382	Hill_FA
CAPSCONTIG10501	4542	680223	1	194.295	Hill_FA
CAPSCONTIG10506	3725	1844	1	165.01	Hill_FA
CAPSCONTIG10508	2057	421231	3	64.389	Hill_FA
CAPSCONTIG1051	4727	2807066	6	48.229	Hill_FA
CAPSCONTIG10511	2454	2323445	3	119.634	Hill_FA
CAPSCONTIG10512	1442	10318583	1	137.489	Hill_FA
CAPSCONTIG10517	1357	12195832	10	43.366	Hill_FA
CAPSCONTIG10518	2873	3552378	3	59.762	Hill_FA
CAPSCONTIG1052	1741	8316355	1	137.489	Hill_FA
CAPSCONTIG10522	2042	2558545	2	82.348	Hill_FA
CAPSCONTIG10523	2042	250401	2	86.075	Hill_FA
CAPSCONTIG10524	3448	99970	6	93.089	Hill_FA
CAPSCONTIG10527	3249	990193	4	131.323	Hill_FA
CAPSCONTIG10529	2024	483841	2	60.624	Hill_FA
CAPSCONTIG10530	2051	2520306	3	65.908	Hill_FA
CAPSCONTIG10531	3611	408572	1	158.184	Hill_FA
CAPSCONTIG10532	1472	7964141	3	64.389	Hill_FA
CAPSCONTIG10533	5158	61562	2	28.39	Hill_FA
CAPSCONTIG10534	2446	74590	6	114.596	Hill_FA
CAPSCONTIG10535	4803	150941	12	3.395	Hill_FA
CAPSCONTIG10536	1839	573108	5	46.784	Hill_FA
CAPSCONTIG10538	1444	12243940	2	4.278	Hill_FA
CAPSCONTIG10539	2050	1076407	2	77.872	Hill_FA
CAPSCONTIG10541	5171	297433	12	70.1	Hill_FA
CAPSCONTIG10543	1741	14284306	1	137.489	Hill_FA
CAPSCONTIG10547	1735	6298446	5	46.784	Hill_FA
CAPSCONTIG10549	4168	244789	12	0	Hill_FA
CAPSCONTIG1055	1956	9893329	3	64.389	Hill_FA
CAPSCONTIG10553	1796	1444093	4	115.182	Hill_FA
CAPSCONTIG10556	2016	1375925	2	11.602	Hill_FA
CAPSCONTIG10558	3740	186424	7	10.599	Hill_FA
CAPSCONTIG10560	3448	549563	6	93.089	Hill_FA
CAPSCONTIG10561	3249	136208	4	131.323	Hill_FA
CAPSCONTIG10562	571	5727478	10	43.366	Hill_FA
CAPSCONTIG10563	4156	36452	12	0	Hill_FA
CAPSCONTIG10564	1452	13016209	12	44.78	Hill_FA
CAPSCONTIG10565	1749	9961119	1	137.489	Hill_FA
CAPSCONTIG10566	1851	1153215	12	47.145	Hill_FA
CAPSCONTIG1057	4168	221114	12	0	Hill_FA
CAPSCONTIG10570	3468	112401	5	89.357	Hill_FA
CAPSCONTIG10572	4184	141184	7	82.678	Hill_FA
CAPSCONTIG10574	3249	914842	4	131.323	Hill_FA
CAPSCONTIG10576	1743	1636175	1	188.676	Hill_FA
CAPSCONTIG10577	2440	232499	4	58.665	Hill_FA
CAPSCONTIG10578	2037	997048	2	20.267	Hill_FA
CAPSCONTIG10581	3575	59420	5	2.131	Hill_FA
CAPSCONTIG10582	4801	1175907	2	38.216	Hill_FA
CAPSCONTIG10583	4551	571548	6	108.134	Hill_FA
CAPSCONTIG10584	4703	3751357	10	39.642	Hill_FA
CAPSCONTIG10585	1209	2198240	12	44.78	Hill_FA
CAPSCONTIG10587	1958	5007289	3	64.389	Hill_FA
CAPSCONTIG10589	2348	482823	12	12.13	Hill_FA
CAPSCONTIG1059	4120	660028	1	190.646	Hill_FA
CAPSCONTIG10590	4501	654053	1	198.189	Hill_FA
CAPSCONTIG10591	1989	442248	1	137.489	Hill_FA
CAPSCONTIG10592	2415	621197	2	67.376	Hill_FA
CAPSCONTIG10593	5368	395206	10	80.312	Hill_FA
CAPSCONTIG10596	5213	3821397	3	64.389	Hill_FA
CAPSCONTIG10598	3863	243939	3	16.145	Hill_FA
CAPSCONTIG106	1840	4471913	7	44.907	Hill_FA
CAPSCONTIG1060	1970	2501410	9	63.287	Hill_FA
CAPSCONTIG10603	3362	2328619	2	14.105	Hill_FA
CAPSCONTIG10605	2560	415570	3	107.174	Hill_FA
CAPSCONTIG10606	2055	485360	2	93.04	Hill_FA
CAPSCONTIG10608	2022	1307967	11	38.358	Hill_FA
CAPSCONTIG1061	2414	48453	1	5.113	Hill_FA
CAPSCONTIG10611	3568	292427	1	19.64	Hill_FA
CAPSCONTIG10612	2922	1445726	1	102.035	Hill_FA
CAPSCONTIG10613	3967	215896	9	56.766	Hill_FA
CAPSCONTIG10614	4136	3720139	6	91.176	Hill_FA
CAPSCONTIG10617	4146	499097	9	1.648	Hill_FA
CAPSCONTIG10618	1975	1729676	6	83.534	Hill_FA
CAPSCONTIG10620	2474	1078087	5	65.285	Hill_FA
CAPSCONTIG10621	2394	1308784	1	137.489	Hill_FA
CAPSCONTIG10622	3568	756943	1	18.915	Hill_FA
CAPSCONTIG10623	2457	1639589	11	59.865	Hill_FA
CAPSCONTIG10624	2080	25139	6	4.099	Hill_FA
CAPSCONTIG10625	2943	2033869	1	171.16	Hill_FA
CAPSCONTIG10627	3361	206265	7	106.956	Hill_FA
CAPSCONTIG10629	4228	1524826	2	70.36	Hill_FA
CAPSCONTIG1063	4228	44257	2	73.095	Hill_FA
CAPSCONTIG10630	4245	354754	9	56.766	Hill_FA
CAPSCONTIG10631	1955	4386723	12	44.78	Hill_FA
CAPSCONTIG10633	4279	107411	3	141.963	Hill_FA
CAPSCONTIG10636	770	3424944	12	43.926	Hill_FA
CAPSCONTIG10637	2394	1248159	1	137.489	Hill_FA
CAPSCONTIG10638	3262	296453	4	126.57	Hill_FA
CAPSCONTIG10639	4721	117679	5	9.784	Hill_FA
CAPSCONTIG1064	4721	204391	5	8.754	Hill_FA
CAPSCONTIG10640	2080	180913	6	4.099	Hill_FA
CAPSCONTIG10641	2567	2574381	10	48.827	Hill_FA
CAPSCONTIG10644	2943	3143859	1	171.16	Hill_FA
CAPSCONTIG10646	5336	1206884	10	53.641	Hill_FA
CAPSCONTIG10647	2418	273252	11	3.443	Hill_FA
CAPSCONTIG1065	2038	9069724	1	119.788	Hill_FA
CAPSCONTIG10650	1557	3063318	12	44.78	Hill_FA
CAPSCONTIG10651	1209	23984617	12	44.78	Hill_FA
CAPSCONTIG10652	4981	258741	3	119.634	Hill_FA
CAPSCONTIG10653	5020	95245	1	94.62	Hill_FA
CAPSCONTIG10654	3362	1778190	2	13.391	Hill_FA
CAPSCONTIG10658	2061	2049960	3	143.439	Hill_FA
CAPSCONTIG1066	1853	1526592	3	49.093	Hill_FA
CAPSCONTIG10661	2013	4649881	12	44.78	Hill_FA
CAPSCONTIG10662	2488	4191	1	147.411	Hill_FA
CAPSCONTIG10664	2744	903653	2	4.278	Hill_FA
CAPSCONTIG10667	4705	71356	5	10.445	Hill_FA
CAPSCONTIG10668	2038	12462088	1	119.788	Hill_FA
CAPSCONTIG10670	3238	211091	2	48.761	Hill_FA
CAPSCONTIG10671	2065	2978223	7	44.907	Hill_FA
CAPSCONTIG10672	4995	3970490	6	79.125	Hill_FA
CAPSCONTIG10674	2446	2778249	6	109.643	Hill_FA
CAPSCONTIG10675	3507	1001491	9	57.86	Hill_FA
CAPSCONTIG10676	2469	2893669	6	48.229	Hill_FA
CAPSCONTIG10677	4324	153938	11	85.369	Hill_FA
CAPSCONTIG10679	4360	531656	4	122.406	Hill_FA
CAPSCONTIG10684	3437	50391	10	6.52	Hill_FA
CAPSCONTIG10685	4801	791657	2	35.605	Hill_FA
CAPSCONTIG10686	2826	478813	9	56.766	Hill_FA
CAPSCONTIG10688	3262	320329	4	126.57	Hill_FA
CAPSCONTIG10690	2741	801932	7	85.751	Hill_FA
CAPSCONTIG10691	2035	1063027	6	64.819	Hill_FA
CAPSCONTIG10692	1737	3877004	3	57.262	Hill_FA
CAPSCONTIG107	4803	124810	12	3.395	Hill_FA
CAPSCONTIG10700	5336	489794	10	53.641	Hill_FA
CAPSCONTIG10701	3361	185775	7	106.956	Hill_FA
CAPSCONTIG10702	2050	109418	2	76.303	Hill_FA
CAPSCONTIG10707	2463	397786	3	36.888	Hill_FA
CAPSCONTIG10709	2530	3101548	6	116.096	Hill_FA
CAPSCONTIG1071	2406	704139	9	77.602	Hill_FA
CAPSCONTIG10711	2038	3248629	1	119.788	Hill_FA
CAPSCONTIG10712	2459	714653	6	68.214	Hill_FA
CAPSCONTIG10713	1023	15007698	2	4.278	Hill_FA
CAPSCONTIG10714	2450	142021	10	23.572	Hill_FA
CAPSCONTIG10716	3991	6727475	4	45.226	Hill_FA
CAPSCONTIG10718	5199	1061284	1	35.863	Hill_FA
CAPSCONTIG1072	3115	34800	9	108.585	Hill_FA
CAPSCONTIG10720	3090	98658	1	147.738	Hill_FA
CAPSCONTIG10724	3330	472062	11	44.29	Hill_FA
CAPSCONTIG10728	2454	2475240	3	119.634	Hill_FA
CAPSCONTIG10729	3190	2506459	7	53.809	Hill_FA
CAPSCONTIG10730	3991	7199325	4	45.226	Hill_FA
CAPSCONTIG10739	3567	12234	12	27.055	Hill_FA
CAPSCONTIG10740	1960	817936	4	45.226	Hill_FA
CAPSCONTIG10741	4561	284681	4	27.18	Hill_FA
CAPSCONTIG10742	4178	56834	1	1.771	Hill_FA
CAPSCONTIG10743	2075	745988	1	0	Hill_FA
CAPSCONTIG10748	71528	1253	2	65.046	Hill_FA
CAPSCONTIG10749	4556	5162218	1	94.996	Hill_FA
CAPSCONTIG10750	3238	857136	2	47.098	Hill_FA
CAPSCONTIG10754	4168	461521	12	0	Hill_FA
CAPSCONTIG10755	4588	910040	6	51.382	Hill_FA
CAPSCONTIG10758	4794	13925	5	30.64	Hill_FA
CAPSCONTIG10759	1799	170204	3	79.562	Hill_FA
CAPSCONTIG1076	2041	454457	1	112.674	Hill_FA
CAPSCONTIG10761	4530	206388	11	77.164	Hill_FA
CAPSCONTIG10762	3019	141952	9	5.775	Hill_FA
CAPSCONTIG10767	2943	1921150	1	171.16	Hill_FA
CAPSCONTIG10769	3319	3062108	5	50.869	Hill_FA
CAPSCONTIG1077	2943	846381	1	169.176	Hill_FA
CAPSCONTIG10770	4228	524341	2	72.052	Hill_FA
CAPSCONTIG10771	3706	357708	5	22.634	Hill_FA
CAPSCONTIG10772	4158	165960	7	105.023	Hill_FA
CAPSCONTIG10773	2724	85550	7	44.907	Hill_FA
CAPSCONTIG10774	1839	585552	5	46.784	Hill_FA
CAPSCONTIG10775	1542	5105457	11	44.29	Hill_FA
CAPSCONTIG10776	2038	10703327	1	119.788	Hill_FA
CAPSCONTIG10777	3827	5086196	9	57.86	Hill_FA
CAPSCONTIG10778	4595	1488354	4	45.226	Hill_FA
CAPSCONTIG10779	1950	1244118	5	53.204	Hill_FA
CAPSCONTIG10781	4275	214665	3	130.354	Hill_FA
CAPSCONTIG10785	1750	9614260	1	94.996	Hill_FA
CAPSCONTIG10786	1750	4795976	1	94.62	Hill_FA
CAPSCONTIG10787	2551	1054842	5	78.751	Hill_FA
CAPSCONTIG10789	1953	3736055	9	60.396	Hill_FA
CAPSCONTIG1079	4250	1939208	5	46.784	Hill_FA
CAPSCONTIG10792	3524	40144	1	137.489	Hill_FA
CAPSCONTIG10793	2387	828003	8	23.861	Hill_FA
CAPSCONTIG10796	1983	366734	10	43.366	Hill_FA
CAPSCONTIG10797	50688	2786	9	56.766	Hill_FA
CAPSCONTIG10798	2034	79494	3	85.926	Hill_FA
CAPSCONTIG1080	1854	817297	4	88.126	Hill_FA
CAPSCONTIG10800	1986	7198252	1	81.434	Hill_FA
CAPSCONTIG10802	1354	1007940	6	48.229	Hill_FA
CAPSCONTIG10803	5213	3154260	3	64.389	Hill_FA
CAPSCONTIG10804	3889	460592	4	49.001	Hill_FA
CAPSCONTIG10805	2055	622327	2	93.04	Hill_FA
CAPSCONTIG10806	4606	325385	10	59.584	Hill_FA
CAPSCONTIG10807	3863	783679	3	15.452	Hill_FA
CAPSCONTIG10809	4995	1310406	6	73.337	Hill_FA
CAPSCONTIG1081	2053	3603972	6	97.525	Hill_FA
CAPSCONTIG10810	1453	2785432	1	56.485	Hill_FA
CAPSCONTIG10811	1274	5560128	9	47.552	Hill_FA
CAPSCONTIG10813	2538	3890775	1	75.416	Hill_FA
CAPSCONTIG10814	2520	4221677	4	49.363	Hill_FA
CAPSCONTIG10815	2406	1455566	9	84.56	Hill_FA
CAPSCONTIG10816	3524	784178	1	137.489	Hill_FA
CAPSCONTIG10817	4598	13051637	6	51.382	Hill_FA
CAPSCONTIG10819	3325	1245802	3	128.088	Hill_FA
CAPSCONTIG1082	4461	1240456	10	84.34	Hill_FA
CAPSCONTIG10820	3206	10971	10	37.534	Hill_FA
CAPSCONTIG10822	4120	585376	1	190.646	Hill_FA
CAPSCONTIG10825	1800	4440106	12	41.603	Hill_FA
CAPSCONTIG10826	1946	3423156	5	40.453	Hill_FA
CAPSCONTIG10828	1023	13662310	2	4.278	Hill_FA
CAPSCONTIG10829	3906	679758	5	83.838	Hill_FA
CAPSCONTIG10830	2868	881107	5	46.784	Hill_FA
CAPSCONTIG10834	1274	15454359	9	45.6	Hill_FA
CAPSCONTIG10835	2032	651022	2	4.278	Hill_FA
CAPSCONTIG10836	3362	951723	2	12.687	Hill_FA
CAPSCONTIG1084	2400	35976	5	72.84	Hill_FA
CAPSCONTIG10841	1358	5408507	1	137.489	Hill_FA
CAPSCONTIG10846	4353	696582	1	17.468	Hill_FA
CAPSCONTIG10849	1973	3112405	4	70.512	Hill_FA
CAPSCONTIG10850	3030	4569133	11	44.29	Hill_FA
CAPSCONTIG10851	3609	456897	12	89.498	Hill_FA
CAPSCONTIG10853	2520	7855181	4	47.268	Hill_FA
CAPSCONTIG10856	2539	1170780	1	29.906	Hill_FA
CAPSCONTIG10857	2088	1212421	4	50.844	Hill_FA
CAPSCONTIG10861	2039	1097720	12	25.034	Hill_FA
CAPSCONTIG10862	4990	231917	4	126.57	Hill_FA
CAPSCONTIG10863	3402	1341377	11	46.595	Hill_FA
CAPSCONTIG10864	4007	120983	4	33.221	Hill_FA
CAPSCONTIG10866	4136	831630	6	89.904	Hill_FA
CAPSCONTIG10867	1557	1385799	12	44.78	Hill_FA
CAPSCONTIG10868	3325	690246	3	128.088	Hill_FA
CAPSCONTIG10871	5101	100979	3	117.523	Hill_FA
CAPSCONTIG10872	3924	1295613	2	55.661	Hill_FA
CAPSCONTIG10873	5161	145742	10	41.66	Hill_FA
CAPSCONTIG10875	1557	1382140	12	46.55	Hill_FA
CAPSCONTIG10877	2031	2420056	4	91.249	Hill_FA
CAPSCONTIG10878	4275	1186864	3	132.122	Hill_FA
CAPSCONTIG10879	2038	9077287	1	119.788	Hill_FA
CAPSCONTIG1088	3573	269875	12	11.111	Hill_FA
CAPSCONTIG10881	3568	697643	1	20.452	Hill_FA
CAPSCONTIG10882	3369	422245	7	44.907	Hill_FA
CAPSCONTIG10883	2038	10940155	1	119.788	Hill_FA
CAPSCONTIG10887	3237	1326879	4	54.422	Hill_FA
CAPSCONTIG10888	1975	726518	6	85.84	Hill_FA
CAPSCONTIG10889	2414	323974	1	4.702	Hill_FA
CAPSCONTIG10892	3099	770501	11	4.582	Hill_FA
CAPSCONTIG10894	3725	134753	1	165.01	Hill_FA
CAPSCONTIG10895	1796	821555	4	112.773	Hill_FA
CAPSCONTIG10896	3455	101516	1	23.907	Hill_FA
CAPSCONTIG10899	3463	76567	9	54.988	Hill_FA
CAPSCONTIG10902	1200	9887535	4	45.226	Hill_FA
CAPSCONTIG10904	3142	203863	3	53.904	Hill_FA
CAPSCONTIG10906	2503	20614	11	28.573	Hill_FA
CAPSCONTIG10907	2031	97482	4	99.783	Hill_FA
CAPSCONTIG10908	1357	5652262	10	43.366	Hill_FA
CAPSCONTIG1091	4253	626649	7	7.125	Hill_FA
CAPSCONTIG10914	2520	74929	4	47.599	Hill_FA
CAPSCONTIG10916	2520	7415059	4	47.268	Hill_FA
CAPSCONTIG10919	1746	2605346	3	80.902	Hill_FA
CAPSCONTIG10920	3521	55691	2	34.657	Hill_FA
CAPSCONTIG10921	2376	1187968	1	128.246	Hill_FA
CAPSCONTIG10923	2445	2291070	1	137.489	Hill_FA
CAPSCONTIG10927	4731	201557	9	101.053	Hill_FA
CAPSCONTIG10928	1986	9583012	1	79.438	Hill_FA
CAPSCONTIG1093	2508	450965	6	24.08	Hill_FA
CAPSCONTIG10932	2448	923317	1	42.095	Hill_FA
CAPSCONTIG10933	2384	280480	1	178.182	Hill_FA
CAPSCONTIG10934	5172	174203	3	40.398	Hill_FA
CAPSCONTIG10936	2938	71875	9	20.67	Hill_FA
CAPSCONTIG10937	2063	3392500	7	69.735	Hill_FA
CAPSCONTIG10939	3381	1046456	1	176.709	Hill_FA
CAPSCONTIG10941	2726	22858	3	143.439	Hill_FA
CAPSCONTIG10942	1967	4011385	9	63.287	Hill_FA
CAPSCONTIG10946	1558	1751696	3	110.506	Hill_FA
CAPSCONTIG10947	2394	1230969	1	137.489	Hill_FA
CAPSCONTIG10948	1253	5547626	5	56.675	Hill_FA
CAPSCONTIG10949	4703	2485957	10	39.642	Hill_FA
CAPSCONTIG1095	4007	1493111	4	37.203	Hill_FA
CAPSCONTIG10950	2464	538921	6	130.566	Hill_FA
CAPSCONTIG10951	2381	3477864	2	4.278	Hill_FA
CAPSCONTIG10952	3554	290872	9	56.766	Hill_FA
CAPSCONTIG10953	2723	2503199	12	44.78	Hill_FA
CAPSCONTIG10954	2492	375726	10	56.182	Hill_FA
CAPSCONTIG10956	4228	555874	2	72.052	Hill_FA
CAPSCONTIG10957	2446	721902	6	113.838	Hill_FA
CAPSCONTIG1096	3808	3520041	6	48.229	Hill_FA
CAPSCONTIG10963	2038	3458116	1	119.788	Hill_FA
CAPSCONTIG10964	4730	1927260	11	56.08	Hill_FA
CAPSCONTIG10968	2440	3457476	4	64.36	Hill_FA
CAPSCONTIG10969	2026	1608169	11	44.29	Hill_FA
CAPSCONTIG1097	2943	2872448	1	172.266	Hill_FA
CAPSCONTIG10971	4045	4827	6	136.027	Hill_FA
CAPSCONTIG10975	2410	717763	7	105.023	Hill_FA
CAPSCONTIG10976	1719	164771	5	30.64	Hill_FA
CAPSCONTIG10979	3283	1419333	7	105.023	Hill_FA
CAPSCONTIG10980	2530	1906396	6	123.585	Hill_FA
CAPSCONTIG10981	2783	1575754	9	52.004	Hill_FA
CAPSCONTIG10984	4947	129366	7	4.396	Hill_FA
CAPSCONTIG10986	4275	1554366	3	133.323	Hill_FA
CAPSCONTIG10988	2764	8049270	6	51.382	Hill_FA
CAPSCONTIG10990	1806	1478932	7	44.907	Hill_FA
CAPSCONTIG10992	3459	170540	4	81.014	Hill_FA
CAPSCONTIG10993	1799	7680802	3	75.737	Hill_FA
CAPSCONTIG10994	3338	50174	6	20.398	Hill_FA
CAPSCONTIG10996	1551	5785512	4	45.226	Hill_FA
CAPSCONTIG10997	2436	7474439	4	45.226	Hill_FA
CAPSCONTIG10998	3233	37878	6	104.082	Hill_FA
CAPSCONTIG10999	1461	809945	4	45.226	Hill_FA
CAPSCONTIG110	2773	5408200	4	45.226	Hill_FA
CAPSCONTIG11000	2526	833067	4	105.738	Hill_FA
CAPSCONTIG11002	4090	1665151	7	44.907	Hill_FA
CAPSCONTIG11003	1956	292545	3	64.389	Hill_FA
CAPSCONTIG11005	4461	1330351	10	84.34	Hill_FA
CAPSCONTIG11009	4431	532987	4	71.566	Hill_FA
CAPSCONTIG11010	3642	852334	1	184.355	Hill_FA
CAPSCONTIG11012	3818	7185813	6	51.382	Hill_FA
CAPSCONTIG11015	2080	449613	6	2.64	Hill_FA
CAPSCONTIG11016	1981	1735834	12	83.725	Hill_FA
CAPSCONTIG11017	4218	2725821	11	44.29	Hill_FA
CAPSCONTIG11018	2538	1751101	1	60.225	Hill_FA
CAPSCONTIG11019	2575	1142077	2	55.311	Hill_FA
CAPSCONTIG1102	2433	638984	1	94.62	Hill_FA
CAPSCONTIG11020	4234	356353	1	60.225	Hill_FA
CAPSCONTIG11023	2373	1405052	7	79.001	Hill_FA
CAPSCONTIG11024	1557	4834311	12	44.78	Hill_FA
CAPSCONTIG11025	1741	3779189	1	137.489	Hill_FA
CAPSCONTIG11027	4500	203558	4	117.101	Hill_FA
CAPSCONTIG11028	2826	237947	9	56.766	Hill_FA
CAPSCONTIG11032	4593	592189	3	16.864	Hill_FA
CAPSCONTIG11033	1986	10373831	1	78.093	Hill_FA
CAPSCONTIG11034	2538	3747969	1	72.4	Hill_FA
CAPSCONTIG11036	2725	2211786	7	44.907	Hill_FA
CAPSCONTIG11037	3249	994270	4	131.323	Hill_FA
CAPSCONTIG11038	2813	128516	2	57.782	Hill_FA
CAPSCONTIG11039	2503	29060	11	28.573	Hill_FA
CAPSCONTIG1104	3832	290540	6	48.229	Hill_FA
CAPSCONTIG11042	1209	4202313	12	44.78	Hill_FA
CAPSCONTIG11043	1969	453200	10	52.608	Hill_FA
CAPSCONTIG11044	1358	3092040	1	137.489	Hill_FA
CAPSCONTIG11045	2029	1913694	3	115.655	Hill_FA
CAPSCONTIG11046	3109	65261	3	143.804	Hill_FA
CAPSCONTIG11047	4253	57739	7	6.478	Hill_FA
CAPSCONTIG11048	5249	138716	3	3.918	Hill_FA
CAPSCONTIG1105	2943	1294969	1	169.511	Hill_FA
CAPSCONTIG11050	1963	156812	1	162.946	Hill_FA
CAPSCONTIG11057	2357	6399579	3	64.389	Hill_FA
CAPSCONTIG11058	1474	4645998	1	121.534	Hill_FA
CAPSCONTIG11059	4878	548022	1	57.555	Hill_FA
CAPSCONTIG11060	4297	948390	7	44.907	Hill_FA
CAPSCONTIG11061	4224	74081	9	91.915	Hill_FA
CAPSCONTIG11062	745	144945	3	64.389	Hill_FA
CAPSCONTIG11063	2804	226484	11	44.29	Hill_FA
CAPSCONTIG11064	1738	856289	7	39.795	Hill_FA
CAPSCONTIG11065	1851	2635105	12	47.145	Hill_FA
CAPSCONTIG11068	2394	433048	1	137.489	Hill_FA
CAPSCONTIG11072	3468	13842	5	90.812	Hill_FA
CAPSCONTIG11073	4522	394283	10	58.094	Hill_FA
CAPSCONTIG11074	4629	105085	8	42.783	Hill_FA
CAPSCONTIG11075	3665	1106756	3	18.674	Hill_FA
CAPSCONTIG11076	2873	1621770	3	59.762	Hill_FA
CAPSCONTIG11079	2943	427693	1	168.181	Hill_FA
CAPSCONTIG1108	2446	1317880	6	111.543	Hill_FA
CAPSCONTIG11080	1358	5466918	1	137.489	Hill_FA
CAPSCONTIG11081	1389	2146162	4	45.226	Hill_FA
CAPSCONTIG11082	1720	64441	4	42.021	Hill_FA
CAPSCONTIG11087	2053	2685624	6	96.795	Hill_FA
CAPSCONTIG11089	3249	500458	4	131.323	Hill_FA
CAPSCONTIG1109	3860	551965	6	51.382	Hill_FA
CAPSCONTIG11090	4551	56156	6	106.262	Hill_FA
CAPSCONTIG11092	2423	325951	5	70.76	Hill_FA
CAPSCONTIG11094	1788	847546	1	137.489	Hill_FA
CAPSCONTIG11096	2530	1097239	6	124.602	Hill_FA
CAPSCONTIG11098	1978	17772	10	10.088	Hill_FA
CAPSCONTIG111	3319	5415560	5	52.529	Hill_FA
CAPSCONTIG1110	2537	1117889	12	41.603	Hill_FA
CAPSCONTIG11103	1453	3180367	1	56.485	Hill_FA
CAPSCONTIG11104	3511	570879	5	18.211	Hill_FA
CAPSCONTIG11105	2409	948328	3	0	Hill_FA
CAPSCONTIG11106	2488	588818	1	145.413	Hill_FA
CAPSCONTIG11107	3642	373661	1	186.257	Hill_FA
CAPSCONTIG11109	1751	8491985	10	48.827	Hill_FA
CAPSCONTIG1111	1734	4583960	7	44.907	Hill_FA
CAPSCONTIG11110	2016	1209785	2	11.602	Hill_FA
CAPSCONTIG11112	1986	5081365	1	83.298	Hill_FA
CAPSCONTIG11113	4275	1328205	3	132.422	Hill_FA
CAPSCONTIG11120	3780	254807	4	47.599	Hill_FA
CAPSCONTIG11123	2430	399730	6	48.229	Hill_FA
CAPSCONTIG11124	3659	180795	9	91.185	Hill_FA
CAPSCONTIG11126	4501	517202	1	198.189	Hill_FA
CAPSCONTIG11127	1982	550672	8	23.861	Hill_FA
CAPSCONTIG11131	2507	335303	3	38.457	Hill_FA
CAPSCONTIG11132	3550	350008	6	49.324	Hill_FA
CAPSCONTIG11133	2031	3112884	4	89.845	Hill_FA
CAPSCONTIG11134	4821	5757	4	126.57	Hill_FA
CAPSCONTIG11135	2943	1332016	1	170.159	Hill_FA
CAPSCONTIG11136	2436	3912069	4	45.226	Hill_FA
CAPSCONTIG11137	2523	1387390	2	6.922	Hill_FA
CAPSCONTIG1114	2488	857694	1	144.055	Hill_FA
CAPSCONTIG11141	2038	4419924	1	119.788	Hill_FA
CAPSCONTIG11142	1746	780865	3	83.203	Hill_FA
CAPSCONTIG11146	571	7826150	10	43.366	Hill_FA
CAPSCONTIG11147	2028	654944	7	92.496	Hill_FA
CAPSCONTIG11148	2394	1266119	1	137.489	Hill_FA
CAPSCONTIG1115	1209	22664462	12	44.78	Hill_FA
CAPSCONTIG11150	2414	749967	1	4.326	Hill_FA
CAPSCONTIG11152	4286	366447	12	76.027	Hill_FA
CAPSCONTIG11154	1358	10772041	1	137.489	Hill_FA
CAPSCONTIG11156	2537	178136	12	40.724	Hill_FA
CAPSCONTIG11157	770	13400965	12	43.926	Hill_FA
CAPSCONTIG11158	3516	468411	3	64.389	Hill_FA
CAPSCONTIG1116	2749	145754	9	40.151	Hill_FA
CAPSCONTIG11160	2042	546148	2	86.075	Hill_FA
CAPSCONTIG11161	4803	84020	12	3.734	Hill_FA
CAPSCONTIG11162	3573	184931	6	51.382	Hill_FA
CAPSCONTIG11164	2989	237607	9	94.923	Hill_FA
CAPSCONTIG11165	1989	4679083	1	137.489	Hill_FA
CAPSCONTIG11168	3762	249462	9	57.86	Hill_FA
CAPSCONTIG11169	2773	9608945	4	45.226	Hill_FA
CAPSCONTIG1117	3380	79550	1	177.444	Hill_FA
CAPSCONTIG11175	73532	1919	3	143.439	Hill_FA
CAPSCONTIG11176	4275	781081	3	131.824	Hill_FA
CAPSCONTIG11177	5103	12869	2	18.963	Hill_FA
CAPSCONTIG11178	3325	1254877	3	128.088	Hill_FA
CAPSCONTIG11181	1844	961799	4	45.226	Hill_FA
CAPSCONTIG11182	2024	1382191	2	60.969	Hill_FA
CAPSCONTIG11184	4414	7802116	12	44.78	Hill_FA
CAPSCONTIG11186	3297	598478	1	153.26	Hill_FA
CAPSCONTIG11187	3732	3906959	2	8.891	Hill_FA
CAPSCONTIG11188	2461	752612	12	7.533	Hill_FA
CAPSCONTIG11189	3924	1363839	2	55.661	Hill_FA
CAPSCONTIG1119	2085	3695160	12	22.798	Hill_FA
CAPSCONTIG11194	1828	3550584	3	68.506	Hill_FA
CAPSCONTIG11195	3220	583560	3	64.389	Hill_FA
CAPSCONTIG11196	745	7137566	3	59.762	Hill_FA
CAPSCONTIG11197	2530	832390	6	126.792	Hill_FA
CAPSCONTIG11198	3109	464631	3	143.439	Hill_FA
CAPSCONTIG112	2439	1332575	11	81.199	Hill_FA
CAPSCONTIG11200	3770	895294	7	105.023	Hill_FA
CAPSCONTIG11201	4810	55349	2	53.89	Hill_FA
CAPSCONTIG11203	2394	1194704	1	137.489	Hill_FA
CAPSCONTIG11205	2402	277805	7	44.907	Hill_FA
CAPSCONTIG11207	4461	123528	10	80.312	Hill_FA
CAPSCONTIG11209	1963	736020	1	161.813	Hill_FA
CAPSCONTIG11210	5034	440973	12	44.78	Hill_FA
CAPSCONTIG11211	2431	519688	2	79.791	Hill_FA
CAPSCONTIG11212	1844	1649833	4	45.226	Hill_FA
CAPSCONTIG11214	2387	446504	8	22.278	Hill_FA
CAPSCONTIG11216	2412	55431	4	126.57	Hill_FA
CAPSCONTIG11221	5199	883315	1	36.2	Hill_FA
CAPSCONTIG11223	2539	34178	1	27.633	Hill_FA
CAPSCONTIG11224	4928	386894	12	77.954	Hill_FA
CAPSCONTIG11227	1862	3451613	3	64.389	Hill_FA
CAPSCONTIG11228	3325	841989	3	128.088	Hill_FA
CAPSCONTIG1123	1736	1037401	9	44.106	Hill_FA
CAPSCONTIG11231	2864	1407086	3	68.506	Hill_FA
CAPSCONTIG11232	79536	1792	9	57.86	Hill_FA
CAPSCONTIG11233	3827	4300759	9	57.86	Hill_FA
CAPSCONTIG11235	3109	772312	3	143.439	Hill_FA
CAPSCONTIG11240	2026	4398121	11	44.29	Hill_FA
CAPSCONTIG11243	2343	3318278	7	44.907	Hill_FA
CAPSCONTIG11244	1949	1511526	6	101.13	Hill_FA
CAPSCONTIG11245	2038	9028430	1	119.788	Hill_FA
CAPSCONTIG11247	3448	557375	6	93.089	Hill_FA
CAPSCONTIG11249	2047	79338	8	33.832	Hill_FA
CAPSCONTIG1125	2488	1071675	1	143.375	Hill_FA
CAPSCONTIG11251	3109	300552	3	143.439	Hill_FA
CAPSCONTIG11252	3753	254297	3	50.399	Hill_FA
CAPSCONTIG11253	82668	134509	8	39.65	Hill_FA
CAPSCONTIG11254	2419	522563	12	44.78	Hill_FA
CAPSCONTIG11255	2506	55138	10	94.812	Hill_FA
CAPSCONTIG11256	2523	3929609	2	7.903	Hill_FA
CAPSCONTIG11258	1788	2116124	1	137.489	Hill_FA
CAPSCONTIG11259	2551	1042321	5	78.751	Hill_FA
CAPSCONTIG11260	5213	1456712	3	64.389	Hill_FA
CAPSCONTIG11261	2530	597755	6	126.792	Hill_FA
CAPSCONTIG11262	1743	3454446	1	186.648	Hill_FA
CAPSCONTIG11263	4146	152091	9	1.648	Hill_FA
CAPSCONTIG11267	2937	19293	9	22.659	Hill_FA
CAPSCONTIG11268	2377	214139	2	4.278	Hill_FA
CAPSCONTIG11269	2027	488890	10	72.427	Hill_FA
CAPSCONTIG1127	1277	12443277	7	44.907	Hill_FA
CAPSCONTIG11271	1984	606553	9	57.86	Hill_FA
CAPSCONTIG11272	2514	1598969	1	6.67	Hill_FA
CAPSCONTIG11273	1358	2702197	1	137.489	Hill_FA
CAPSCONTIG11274	2943	2940146	1	171.16	Hill_FA
CAPSCONTIG11275	2924	755876	12	37.057	Hill_FA
CAPSCONTIG11279	2391	1426147	2	23.551	Hill_FA
CAPSCONTIG1128	2970	328514	1	195.356	Hill_FA
CAPSCONTIG11280	4275	908465	3	131.824	Hill_FA
CAPSCONTIG11281	3022	3095810	3	71.377	Hill_FA
CAPSCONTIG11285	4850	116174	10	57.718	Hill_FA
CAPSCONTIG11286	2922	1712679	1	100.197	Hill_FA
CAPSCONTIG11288	4167	607252	2	92.686	Hill_FA
CAPSCONTIG11289	3448	500770	6	93.089	Hill_FA
CAPSCONTIG1129	1358	4201644	1	137.489	Hill_FA
CAPSCONTIG11293	1978	1337140	10	21.901	Hill_FA
CAPSCONTIG11294	2511	3263414	5	46.784	Hill_FA
CAPSCONTIG11297	4487	245696	1	151.225	Hill_FA
CAPSCONTIG1130	2539	1632686	1	32.058	Hill_FA
CAPSCONTIG11300	2764	1334015	6	51.382	Hill_FA
CAPSCONTIG11303	2029	1102097	3	115.655	Hill_FA
CAPSCONTIG11304	1743	2648101	1	187.869	Hill_FA
CAPSCONTIG1131	1854	807201	4	89.17	Hill_FA
CAPSCONTIG11310	2409	663702	3	0	Hill_FA
CAPSCONTIG11313	2970	247731	1	195.356	Hill_FA
CAPSCONTIG11314	1542	2146410	11	44.29	Hill_FA
CAPSCONTIG11315	2441	1557823	3	68.506	Hill_FA
CAPSCONTIG11316	1946	3142703	5	40.453	Hill_FA
CAPSCONTIG11318	1746	2951840	3	80.573	Hill_FA
CAPSCONTIG11320	1556	4907279	12	44.78	Hill_FA
CAPSCONTIG11325	1746	1165383	3	82.539	Hill_FA
CAPSCONTIG11331	1442	17471553	1	137.489	Hill_FA
CAPSCONTIG11332	1796	1966964	4	116.785	Hill_FA
CAPSCONTIG11334	1725	507451	2	50.006	Hill_FA
CAPSCONTIG11336	1957	5440836	12	49.877	Hill_FA
CAPSCONTIG11337	5422	113713	9	96.079	Hill_FA
CAPSCONTIG11339	1750	7651520	1	94.996	Hill_FA
CAPSCONTIG1134	5313	10387	2	82.348	Hill_FA
CAPSCONTIG11341	2383	2230580	2	90.256	Hill_FA
CAPSCONTIG11345	1986	5106174	1	83.298	Hill_FA
CAPSCONTIG11346	2537	3738026	12	41.603	Hill_FA
CAPSCONTIG11348	2362	221301	3	143.439	Hill_FA
CAPSCONTIG11349	3249	1167035	4	131.323	Hill_FA
CAPSCONTIG11351	2482	570801	3	8.814	Hill_FA
CAPSCONTIG11352	1944	1522257	12	55.641	Hill_FA
CAPSCONTIG11353	1727	127267	7	32.363	Hill_FA
CAPSCONTIG11357	1748	866206	1	60.225	Hill_FA
CAPSCONTIG11358	66089	3239	12	25.034	Hill_FA
CAPSCONTIG11366	770	13053249	12	43.926	Hill_FA
CAPSCONTIG11367	2964	1356041	7	44.907	Hill_FA
CAPSCONTIG11369	3495	188091	10	64.383	Hill_FA
CAPSCONTIG1137	1949	55728	6	104.082	Hill_FA
CAPSCONTIG11376	2075	298236	1	0.35	Hill_FA
CAPSCONTIG11377	4660	284785	10	100.491	Hill_FA
CAPSCONTIG11378	2412	194102	4	126.57	Hill_FA
CAPSCONTIG1138	4588	3888696	6	51.382	Hill_FA
CAPSCONTIG11380	3609	154357	12	89.498	Hill_FA
CAPSCONTIG11381	2970	254197	1	195.356	Hill_FA
CAPSCONTIG11383	2042	1567831	2	85.367	Hill_FA
CAPSCONTIG11384	2886	91298	10	101.195	Hill_FA
CAPSCONTIG11386	4393	2366998	11	42.058	Hill_FA
CAPSCONTIG11387	1799	7495804	3	76.451	Hill_FA
CAPSCONTIG11388	5422	120365	9	96.079	Hill_FA
CAPSCONTIG1139	2023	707857	6	58.688	Hill_FA
CAPSCONTIG11390	2501	144446	4	70.512	Hill_FA
CAPSCONTIG11391	1751	3252187	10	48.157	Hill_FA
CAPSCONTIG11395	2437	1874170	7	44.907	Hill_FA
CAPSCONTIG11397	3478	479712	9	57.86	Hill_FA
CAPSCONTIG11398	2503	3095480	11	25.701	Hill_FA
CAPSCONTIG114	4588	3007235	6	51.382	Hill_FA
CAPSCONTIG1140	3362	2293899	2	14.459	Hill_FA
CAPSCONTIG11400	3901	26367	9	57.86	Hill_FA
CAPSCONTIG11401	2893	291227	6	39.835	Hill_FA
CAPSCONTIG11402	2066	11710179	1	94.62	Hill_FA
CAPSCONTIG11404	2481	1083347	1	44.346	Hill_FA
CAPSCONTIG1141	3330	4562152	11	44.29	Hill_FA
CAPSCONTIG11410	2959	445982	2	41.171	Hill_FA
CAPSCONTIG11412	2370	8060015	9	57.86	Hill_FA
CAPSCONTIG11413	1743	2769823	1	187.869	Hill_FA
CAPSCONTIG11414	2080	452432	6	2.64	Hill_FA
CAPSCONTIG11415	1964	2742031	7	44.907	Hill_FA
CAPSCONTIG11416	1558	1204461	3	109.411	Hill_FA
CAPSCONTIG11417	2459	922669	6	69.359	Hill_FA
CAPSCONTIG11418	3360	1182299	6	53.359	Hill_FA
CAPSCONTIG1142	1452	15930759	12	44.78	Hill_FA
CAPSCONTIG11420	3770	2640599	7	105.023	Hill_FA
CAPSCONTIG11423	5368	937205	10	76.235	Hill_FA
CAPSCONTIG11424	3448	1536656	6	93.089	Hill_FA
CAPSCONTIG11425	2027	1098239	10	71.638	Hill_FA
CAPSCONTIG11426	1982	3709640	8	27.021	Hill_FA
CAPSCONTIG11428	4146	592641	9	1.648	Hill_FA
CAPSCONTIG11429	2436	2544839	4	45.226	Hill_FA
CAPSCONTIG11432	3297	1050920	1	153.6	Hill_FA
CAPSCONTIG11434	4393	8231946	11	42.058	Hill_FA
CAPSCONTIG11436	4981	267548	3	119.634	Hill_FA
CAPSCONTIG11437	2461	351119	12	7.533	Hill_FA
CAPSCONTIG11438	2503	2800953	11	27.11	Hill_FA
CAPSCONTIG11439	1209	337578	12	44.78	Hill_FA
CAPSCONTIG11441	2362	447940	3	143.439	Hill_FA
CAPSCONTIG11442	1990	241600	7	39.795	Hill_FA
CAPSCONTIG11447	2765	1871523	2	4.278	Hill_FA
CAPSCONTIG1145	2050	491551	2	76.303	Hill_FA
CAPSCONTIG11450	1208	13617542	5	46.784	Hill_FA
CAPSCONTIG11452	1948	350996	11	67.63	Hill_FA
CAPSCONTIG11453	1357	17979068	10	43.366	Hill_FA
CAPSCONTIG11454	4454	264423	11	77.164	Hill_FA
CAPSCONTIG11456	1357	1389576	10	43.366	Hill_FA
CAPSCONTIG1146	2531	103579	1	17.83	Hill_FA
CAPSCONTIG11460	4207	98010	7	5.459	Hill_FA
CAPSCONTIG11463	2383	2468751	2	90.594	Hill_FA
CAPSCONTIG11465	2454	2241393	3	119.634	Hill_FA
CAPSCONTIG11467	5155	317372	5	70.76	Hill_FA
CAPSCONTIG1147	1799	122881	3	80.573	Hill_FA
CAPSCONTIG11472	1943	247659	7	47.332	Hill_FA
CAPSCONTIG11477	4218	2737947	11	44.29	Hill_FA
CAPSCONTIG11481	2931	6626082	11	44.29	Hill_FA
CAPSCONTIG11487	1956	911821	3	64.389	Hill_FA
CAPSCONTIG1149	1968	1039406	7	44.907	Hill_FA
CAPSCONTIG11490	2463	344477	3	36.888	Hill_FA
CAPSCONTIG11491	2053	1579539	6	94.075	Hill_FA
CAPSCONTIG11493	4501	205905	1	198.189	Hill_FA
CAPSCONTIG11495	3977	186667	3	38.848	Hill_FA
CAPSCONTIG11498	745	2734104	3	64.389	Hill_FA
CAPSCONTIG11499	4796	1313458	6	53.36	Hill_FA
CAPSCONTIG115	2531	320477	1	17.83	Hill_FA
CAPSCONTIG1150	2983	25115	5	89.719	Hill_FA
CAPSCONTIG11502	4175	282594	10	87.891	Hill_FA
CAPSCONTIG11503	1442	27544094	1	137.489	Hill_FA
CAPSCONTIG11507	2396	2112321	7	78.29	Hill_FA
CAPSCONTIG11508	3003	244707	11	42.058	Hill_FA
CAPSCONTIG1151	1795	180264	2	4.278	Hill_FA
CAPSCONTIG11515	2428	3889961	4	45.929	Hill_FA
CAPSCONTIG11518	3924	379627	2	56.714	Hill_FA
CAPSCONTIG11520	4199	300798	11	15.103	Hill_FA
CAPSCONTIG11521	4636	50854	1	0.717	Hill_FA
CAPSCONTIG11523	3826	1021215	7	85.751	Hill_FA
CAPSCONTIG11525	2038	5010223	1	119.788	Hill_FA
CAPSCONTIG11530	1949	78400	6	104.082	Hill_FA
CAPSCONTIG11531	4353	976944	1	17.83	Hill_FA
CAPSCONTIG11536	2367	978599	5	56.675	Hill_FA
CAPSCONTIG11537	2444	826039	6	53.36	Hill_FA
CAPSCONTIG1154	2061	1895295	3	143.439	Hill_FA
CAPSCONTIG11541	2084	5238581	6	48.229	Hill_FA
CAPSCONTIG11542	4797	701912	12	44.78	Hill_FA
CAPSCONTIG11543	1743	47270	1	190.646	Hill_FA
CAPSCONTIG11544	4746	285141	3	92.099	Hill_FA
CAPSCONTIG11546	2552	2944842	6	48.229	Hill_FA
CAPSCONTIG11547	2384	499462	1	177.817	Hill_FA
CAPSCONTIG11549	4483	143070	3	0	Hill_FA
CAPSCONTIG11550	3630	673305	7	105.023	Hill_FA
CAPSCONTIG11551	4456	17389	9	57.86	Hill_FA
CAPSCONTIG11552	3523	620625	11	42.058	Hill_FA
CAPSCONTIG11557	4461	655370	10	83.152	Hill_FA
CAPSCONTIG11558	2084	14158665	6	48.229	Hill_FA
CAPSCONTIG1156	3238	232519	2	48.761	Hill_FA
CAPSCONTIG11560	2461	188718	12	7.533	Hill_FA
CAPSCONTIG11562	3325	748741	3	128.088	Hill_FA
CAPSCONTIG11563	4254	464540	4	105.313	Hill_FA
CAPSCONTIG11564	2920	781775	4	84.066	Hill_FA
CAPSCONTIG11566	1966	1380862	11	36.328	Hill_FA
CAPSCONTIG11569	2042	332344	2	86.075	Hill_FA
CAPSCONTIG1157	3630	407861	7	105.023	Hill_FA
CAPSCONTIG11570	2892	655669	2	3.276	Hill_FA
CAPSCONTIG11574	2437	4096907	7	44.907	Hill_FA
CAPSCONTIG11576	2061	703584	3	137.292	Hill_FA
CAPSCONTIG11578	1211	17300556	1	117.705	Hill_FA
CAPSCONTIG1158	1452	4087897	12	44.78	Hill_FA
CAPSCONTIG11581	2351	1360845	11	42.058	Hill_FA
CAPSCONTIG11582	3784	17107	7	9.956	Hill_FA
CAPSCONTIG11583	1796	2247162	4	117.101	Hill_FA
CAPSCONTIG11587	1967	5192366	9	63.287	Hill_FA
CAPSCONTIG11588	1358	4452806	1	137.489	Hill_FA
CAPSCONTIG11590	2930	34092	5	47.103	Hill_FA
CAPSCONTIG11591	3060	1023450	7	44.907	Hill_FA
CAPSCONTIG11594	2464	1093169	6	130.566	Hill_FA
CAPSCONTIG11595	2400	529726	5	72.84	Hill_FA
CAPSCONTIG11596	4505	347596	9	57.86	Hill_FA
CAPSCONTIG11597	4228	1773029	2	70.36	Hill_FA
CAPSCONTIG11598	3112	564020	3	27.473	Hill_FA
CAPSCONTIG11599	4136	3277800	6	91.176	Hill_FA
CAPSCONTIG116	1751	6884005	10	48.827	Hill_FA
CAPSCONTIG11605	2357	8878973	3	64.389	Hill_FA
CAPSCONTIG11607	2346	884573	1	179.615	Hill_FA
CAPSCONTIG11608	2373	1199022	7	79.358	Hill_FA
CAPSCONTIG11613	2463	3499384	3	32.686	Hill_FA
CAPSCONTIG11614	1558	1192911	3	109.411	Hill_FA
CAPSCONTIG11617	1885	3890600	3	67.411	Hill_FA
CAPSCONTIG1162	2029	754069	3	115.655	Hill_FA
CAPSCONTIG11620	1357	868588	10	43.366	Hill_FA
CAPSCONTIG11622	2737	692121	9	57.86	Hill_FA
CAPSCONTIG11623	2374	197665	2	42.417	Hill_FA
CAPSCONTIG11624	2446	1799659	6	109.643	Hill_FA
CAPSCONTIG11625	2084	3660085	6	48.229	Hill_FA
CAPSCONTIG11626	3249	952779	4	131.323	Hill_FA
CAPSCONTIG11627	2015	2673584	11	44.29	Hill_FA
CAPSCONTIG1163	4417	1141360	2	33.706	Hill_FA
CAPSCONTIG11633	3243	1991	9	97.274	Hill_FA
CAPSCONTIG11634	1725	436613	2	50.312	Hill_FA
CAPSCONTIG11635	3706	37777	5	24.641	Hill_FA
CAPSCONTIG11637	2491	418657	9	72.668	Hill_FA
CAPSCONTIG11638	2876	249574	11	44.29	Hill_FA
CAPSCONTIG11639	3362	986032	2	12.687	Hill_FA
CAPSCONTIG11640	273	20475744	3	64.389	Hill_FA
CAPSCONTIG11641	4354	1977421	1	115.697	Hill_FA
CAPSCONTIG11643	2410	802131	7	105.023	Hill_FA
CAPSCONTIG11644	2355	466698	2	31.526	Hill_FA
CAPSCONTIG11646	2507	339839	3	38.457	Hill_FA
CAPSCONTIG11648	3906	245841	5	83.486	Hill_FA
CAPSCONTIG11651	1959	1342913	7	105.023	Hill_FA
CAPSCONTIG11652	2376	154510	8	0	Hill_FA
CAPSCONTIG11653	4320	601710	3	104.711	Hill_FA
CAPSCONTIG11655	1808	1012236	6	58.985	Hill_FA
CAPSCONTIG11656	1210	7778072	10	43.366	Hill_FA
CAPSCONTIG11657	3906	79259	5	82.038	Hill_FA
CAPSCONTIG11659	1452	2322112	12	44.78	Hill_FA
CAPSCONTIG11660	3511	1416928	5	19.564	Hill_FA
CAPSCONTIG11661	3978	691632	6	51.382	Hill_FA
CAPSCONTIG11663	1795	185611	2	4.278	Hill_FA
CAPSCONTIG11664	2399	527809	1	166.877	Hill_FA
CAPSCONTIG11665	3506	696597	10	33.189	Hill_FA
CAPSCONTIG11666	1442	6698032	1	137.489	Hill_FA
CAPSCONTIG11667	4663	1639077	9	57.86	Hill_FA
CAPSCONTIG11668	4195	122424	1	1.771	Hill_FA
CAPSCONTIG11669	1885	7531655	3	68.506	Hill_FA
CAPSCONTIG11670	3334	395021	3	3.187	Hill_FA
CAPSCONTIG11677	3381	1242768	1	176.333	Hill_FA
CAPSCONTIG11678	1208	13243824	5	46.784	Hill_FA
CAPSCONTIG11681	1444	1948876	2	4.278	Hill_FA
CAPSCONTIG11682	1743	873105	1	190.255	Hill_FA
CAPSCONTIG11683	1840	3041664	7	44.907	Hill_FA
CAPSCONTIG11684	3283	1416751	11	19.912	Hill_FA
CAPSCONTIG11689	1986	8095197	1	81.097	Hill_FA
CAPSCONTIG11691	5170	182053	5	86.331	Hill_FA
CAPSCONTIG11694	2463	2430687	3	32.686	Hill_FA
CAPSCONTIG11695	1799	444244	3	79.562	Hill_FA
CAPSCONTIG11697	4178	25463	1	1.771	Hill_FA
CAPSCONTIG117	1741	12167354	1	137.489	Hill_FA
CAPSCONTIG11701	1542	11995697	11	44.29	Hill_FA
CAPSCONTIG11703	273	7570583	3	64.389	Hill_FA
CAPSCONTIG11704	2362	1307635	3	143.439	Hill_FA
CAPSCONTIG11705	3632	1793344	5	46.784	Hill_FA
CAPSCONTIG11706	2430	375488	6	48.229	Hill_FA
CAPSCONTIG11708	3468	217678	5	89.719	Hill_FA
CAPSCONTIG11711	4511	719502	1	182.847	Hill_FA
CAPSCONTIG11712	2376	1333602	1	128.246	Hill_FA
CAPSCONTIG11713	2794	728996	9	58.985	Hill_FA
CAPSCONTIG11715	273	9400293	3	64.389	Hill_FA
CAPSCONTIG11716	1208	8688799	5	46.784	Hill_FA
CAPSCONTIG11717	2463	1303561	3	32.686	Hill_FA
CAPSCONTIG11718	4461	303823	10	81.9	Hill_FA
CAPSCONTIG11719	4981	172401	3	119.294	Hill_FA
CAPSCONTIG11720	2038	1648867	1	119.788	Hill_FA
CAPSCONTIG11721	2054	1072978	10	43.366	Hill_FA
CAPSCONTIG11722	2371	331031	11	42.058	Hill_FA
CAPSCONTIG11723	4228	950373	2	72.052	Hill_FA
CAPSCONTIG11724	1452	1467169	12	44.78	Hill_FA
CAPSCONTIG11725	2063	529655	7	66.287	Hill_FA
CAPSCONTIG11727	4108	55211	10	92.673	Hill_FA
CAPSCONTIG11729	4454	344409	11	77.164	Hill_FA
CAPSCONTIG1173	2379	198104	11	90.725	Hill_FA
CAPSCONTIG11731	4146	654669	9	0.41	Hill_FA
CAPSCONTIG11732	4443	662157	3	90.419	Hill_FA
CAPSCONTIG11737	979	14009610	1	137.489	Hill_FA
CAPSCONTIG11738	1208	24586516	5	46.784	Hill_FA
CAPSCONTIG11739	5248	246183	9	56.766	Hill_FA
CAPSCONTIG11740	1357	5644916	10	43.366	Hill_FA
CAPSCONTIG11742	2526	492442	4	108.308	Hill_FA
CAPSCONTIG11744	2482	84840	3	6.925	Hill_FA
CAPSCONTIG11745	3047	296945	6	52.399	Hill_FA
CAPSCONTIG11746	2357	6107214	3	64.389	Hill_FA
CAPSCONTIG11748	2375	708559	9	44.106	Hill_FA
CAPSCONTIG1175	1853	2526961	3	49.42	Hill_FA
CAPSCONTIG11750	1981	974235	12	82.255	Hill_FA
CAPSCONTIG11755	4947	170382	7	4.748	Hill_FA
CAPSCONTIG11756	1209	4845331	12	44.78	Hill_FA
CAPSCONTIG11758	1474	3329201	1	120.821	Hill_FA
CAPSCONTIG11760	4501	1222383	1	196.049	Hill_FA
CAPSCONTIG11761	2870	1123147	7	44.907	Hill_FA
CAPSCONTIG11762	1853	4618042	3	50.399	Hill_FA
CAPSCONTIG11763	2026	4821022	11	44.29	Hill_FA
CAPSCONTIG11764	2383	1204279	2	90.256	Hill_FA
CAPSCONTIG11765	1209	22653884	12	44.78	Hill_FA
CAPSCONTIG11766	4175	279214	10	87.891	Hill_FA
CAPSCONTIG1177	1750	12892105	1	94.996	Hill_FA
CAPSCONTIG11770	3381	1124033	1	176.333	Hill_FA
CAPSCONTIG11771	4682	185612	3	103.312	Hill_FA
CAPSCONTIG11773	4069	706336	11	61.045	Hill_FA
CAPSCONTIG11774	2520	1406668	4	49.363	Hill_FA
CAPSCONTIG11778	3826	817642	7	86.472	Hill_FA
CAPSCONTIG11780	4330	8787	5	83.838	Hill_FA
CAPSCONTIG11782	4399	25204	3	115.655	Hill_FA
CAPSCONTIG11783	2369	807464	1	126.104	Hill_FA
CAPSCONTIG11784	2353	2397478	9	48.731	Hill_FA
CAPSCONTIG11786	2575	1148903	2	55.311	Hill_FA
CAPSCONTIG11787	4695	1733875	12	43.926	Hill_FA
CAPSCONTIG11789	4511	620101	1	182.847	Hill_FA
CAPSCONTIG11790	3770	3348974	7	104.265	Hill_FA
CAPSCONTIG11791	2077	123592	5	19.902	Hill_FA
CAPSCONTIG11792	1952	8823698	6	51.382	Hill_FA
CAPSCONTIG11795	4586	251448	3	10.046	Hill_FA
CAPSCONTIG11799	2087	185123	12	26.064	Hill_FA
CAPSCONTIG118	1796	1937726	4	116.468	Hill_FA
CAPSCONTIG11802	4481	63762	12	93.448	Hill_FA
CAPSCONTIG11803	5199	650471	1	36.2	Hill_FA
CAPSCONTIG11806	3099	608772	11	4.582	Hill_FA
CAPSCONTIG11807	2362	442657	3	143.439	Hill_FA
CAPSCONTIG11808	4253	556042	7	7.125	Hill_FA
CAPSCONTIG11809	1981	624715	12	78.652	Hill_FA
CAPSCONTIG11812	1949	69667	6	104.082	Hill_FA
CAPSCONTIG11815	3732	1118392	2	8.891	Hill_FA
CAPSCONTIG11816	3471	127988	9	4.119	Hill_FA
CAPSCONTIG11818	4115	2046217	9	71.415	Hill_FA
CAPSCONTIG1182	4007	289334	4	33.864	Hill_FA
CAPSCONTIG11821	3630	238903	7	105.023	Hill_FA
CAPSCONTIG11822	3700	187129	10	54.685	Hill_FA
CAPSCONTIG11823	4275	712883	3	131.824	Hill_FA
CAPSCONTIG11825	3770	1700010	7	105.023	Hill_FA
CAPSCONTIG11827	3238	93906	2	49.391	Hill_FA
CAPSCONTIG11828	2855	112347	1	94.62	Hill_FA
CAPSCONTIG11831	1741	3797843	1	137.489	Hill_FA
CAPSCONTIG11834	4195	317095	1	1.771	Hill_FA
CAPSCONTIG11835	3863	345374	3	16.145	Hill_FA
CAPSCONTIG11836	2053	4098181	6	97.887	Hill_FA
CAPSCONTIG11838	2409	1208539	3	0	Hill_FA
CAPSCONTIG11840	3283	691731	11	19.208	Hill_FA
CAPSCONTIG11842	3381	675308	1	176.709	Hill_FA
CAPSCONTIG11846	2871	428186	2	43.69	Hill_FA
CAPSCONTIG11848	1750	1377591	1	94.62	Hill_FA
CAPSCONTIG11849	2514	1129964	1	8.568	Hill_FA
CAPSCONTIG1185	2383	474413	2	88.146	Hill_FA
CAPSCONTIG11850	2046	3389948	5	35.053	Hill_FA
CAPSCONTIG11851	2484	1484163	1	94.62	Hill_FA
CAPSCONTIG11852	4561	427365	4	25.164	Hill_FA
CAPSCONTIG11853	3381	751252	1	176.709	Hill_FA
CAPSCONTIG11855	2351	2678868	11	42.058	Hill_FA
CAPSCONTIG11857	2539	121715	1	27.633	Hill_FA
CAPSCONTIG11867	2053	1251108	6	94.075	Hill_FA
CAPSCONTIG11868	2530	2535657	6	118.656	Hill_FA
CAPSCONTIG1187	1854	1368079	4	88.126	Hill_FA
CAPSCONTIG11871	2476	377323	2	59.263	Hill_FA
CAPSCONTIG11872	1979	758099	5	25.683	Hill_FA
CAPSCONTIG11873	5061	182582	1	49.191	Hill_FA
CAPSCONTIG11875	2446	2938432	6	109.267	Hill_FA
CAPSCONTIG11876	2034	516203	3	88.023	Hill_FA
CAPSCONTIG11877	3506	940612	10	30.266	Hill_FA
CAPSCONTIG1188	2507	40176	3	36.888	Hill_FA
CAPSCONTIG11883	4120	222272	1	190.646	Hill_FA
CAPSCONTIG11884	2750	11612069	11	45.6	Hill_FA
CAPSCONTIG11887	1982	3274593	8	24.65	Hill_FA
CAPSCONTIG11889	3314	102856	1	165.01	Hill_FA
CAPSCONTIG11891	1853	2047675	3	49.093	Hill_FA
CAPSCONTIG11892	1959	241293	7	105.023	Hill_FA
CAPSCONTIG11893	4253	542692	7	7.125	Hill_FA
CAPSCONTIG11895	4593	452988	3	17.221	Hill_FA
CAPSCONTIG11896	2374	439287	2	43.69	Hill_FA
CAPSCONTIG11900	3642	204137	1	186.648	Hill_FA
CAPSCONTIG11906	2446	2262512	6	109.643	Hill_FA
CAPSCONTIG11907	4200	1514720	6	27.79	Hill_FA
CAPSCONTIG11908	3249	486930	4	131.323	Hill_FA
CAPSCONTIG11909	2385	87085	6	51.382	Hill_FA
CAPSCONTIG11910	2487	1284284	1	108.907	Hill_FA
CAPSCONTIG11911	2084	13528744	6	48.229	Hill_FA
CAPSCONTIG11913	2410	710523	7	105.023	Hill_FA
CAPSCONTIG11914	3725	120317	1	165.01	Hill_FA
CAPSCONTIG11915	3107	1233154	1	51.132	Hill_FA
CAPSCONTIG11916	2063	1330846	7	67.479	Hill_FA
CAPSCONTIG11917	3353	740251	1	115.37	Hill_FA
CAPSCONTIG11919	2406	1292298	9	84.56	Hill_FA
CAPSCONTIG1192	2943	661033	1	169.176	Hill_FA
CAPSCONTIG11921	2383	2018142	2	90.256	Hill_FA
CAPSCONTIG11922	2560	164316	3	106.095	Hill_FA
CAPSCONTIG11923	2537	1682130	12	41.603	Hill_FA
CAPSCONTIG11925	2453	1829523	9	57.86	Hill_FA
CAPSCONTIG11926	1862	4577147	3	64.389	Hill_FA
CAPSCONTIG11931	3362	3289500	2	17.981	Hill_FA
CAPSCONTIG11933	1558	390624	3	108.282	Hill_FA
CAPSCONTIG11934	5285	53337	1	137.489	Hill_FA
CAPSCONTIG11935	1556	3507084	12	44.78	Hill_FA
CAPSCONTIG11939	83372	1968	8	36.652	Hill_FA
CAPSCONTIG1194	4320	471036	3	104.711	Hill_FA
CAPSCONTIG11940	4175	329262	10	87.891	Hill_FA
CAPSCONTIG11943	1210	3589189	10	43.366	Hill_FA
CAPSCONTIG11944	1546	1810876	2	4.278	Hill_FA
CAPSCONTIG11949	2950	150090	7	8.714	Hill_FA
CAPSCONTIG11952	2384	325170	1	178.182	Hill_FA
CAPSCONTIG11953	1023	15409841	2	4.278	Hill_FA
CAPSCONTIG11955	1556	4442867	12	44.78	Hill_FA
CAPSCONTIG11966	4168	555317	12	0	Hill_FA
CAPSCONTIG11968	2463	906477	3	33.732	Hill_FA
CAPSCONTIG11969	2026	4656538	11	44.29	Hill_FA
CAPSCONTIG1197	1208	16922227	5	46.784	Hill_FA
CAPSCONTIG11970	3991	6608579	4	45.226	Hill_FA
CAPSCONTIG11971	3108	9762	11	38.021	Hill_FA
CAPSCONTIG11972	3035	1058297	11	31.906	Hill_FA
CAPSCONTIG11976	2055	680592	2	93.04	Hill_FA
CAPSCONTIG11978	2898	316184	10	43.366	Hill_FA
CAPSCONTIG11979	2446	457183	6	114.596	Hill_FA
CAPSCONTIG11981	3360	4715	6	53.36	Hill_FA
CAPSCONTIG1199	3022	554683	3	71.727	Hill_FA
CAPSCONTIG11991	1946	3183644	5	41.101	Hill_FA
CAPSCONTIG11996	1957	247949	12	51.234	Hill_FA
CAPSCONTIG11999	4208	176019	9	57.86	Hill_FA
CAPSCONTIG12	4823	4132179	1	137.489	Hill_FA
CAPSCONTIG1200	2053	3511028	6	96.795	Hill_FA
CAPSCONTIG12005	3994	206323	1	27.271	Hill_FA
CAPSCONTIG12006	4593	646456	3	16.864	Hill_FA
CAPSCONTIG12007	4714	833466	11	44.29	Hill_FA
CAPSCONTIG12008	2436	7347102	4	45.226	Hill_FA
CAPSCONTIG12011	2360	2304264	1	54.033	Hill_FA
CAPSCONTIG12013	3234	364179	1	110.83	Hill_FA
CAPSCONTIG12014	2059	2518072	9	16.806	Hill_FA
CAPSCONTIG12017	3187	67832	1	98.684	Hill_FA
CAPSCONTIG1202	1851	2571105	12	47.145	Hill_FA
CAPSCONTIG12024	2964	1800079	7	44.907	Hill_FA
CAPSCONTIG12028	5116	1079808	4	45.226	Hill_FA
CAPSCONTIG1203	2364	480898	5	36.296	Hill_FA
CAPSCONTIG12030	4772	95885	5	3.896	Hill_FA
CAPSCONTIG12032	3007	3500257	6	51.382	Hill_FA
CAPSCONTIG12033	5073	1136390	9	57.86	Hill_FA
CAPSCONTIG12034	859	2439690	3	64.389	Hill_FA
CAPSCONTIG12035	1948	556887	11	68.318	Hill_FA
CAPSCONTIG12036	2943	1149429	1	169.511	Hill_FA
CAPSCONTIG12037	4730	1758022	11	56.08	Hill_FA
CAPSCONTIG12038	3307	4220062	7	44.907	Hill_FA
CAPSCONTIG12039	770	8321904	12	43.926	Hill_FA
CAPSCONTIG12042	2764	10155100	6	51.382	Hill_FA
CAPSCONTIG12044	2472	1287311	7	44.907	Hill_FA
CAPSCONTIG12045	1788	867515	1	137.489	Hill_FA
CAPSCONTIG12047	3468	240570	5	89.719	Hill_FA
CAPSCONTIG12048	1949	668410	6	101.865	Hill_FA
CAPSCONTIG12051	3575	164788	5	2.131	Hill_FA
CAPSCONTIG12052	3868	115215	8	48.649	Hill_FA
CAPSCONTIG12053	4588	731520	6	51.382	Hill_FA
CAPSCONTIG12054	1442	6698422	1	137.489	Hill_FA
CAPSCONTIG12055	1461	2350166	4	45.226	Hill_FA
CAPSCONTIG12056	3481	1073122	9	31.821	Hill_FA
CAPSCONTIG12058	1542	5562537	11	44.29	Hill_FA
CAPSCONTIG12059	1963	752212	1	161.813	Hill_FA
CAPSCONTIG1206	2514	752380	1	8.944	Hill_FA
CAPSCONTIG12060	1274	2794934	9	48.731	Hill_FA
CAPSCONTIG12063	1358	3230469	1	137.489	Hill_FA
CAPSCONTIG12064	3181	232055	3	41.159	Hill_FA
CAPSCONTIG12065	4833	345419	5	83.838	Hill_FA
CAPSCONTIG12067	2475	600293	7	44.907	Hill_FA
CAPSCONTIG12068	2922	1691669	1	100.197	Hill_FA
CAPSCONTIG1207	2538	1851937	1	60.225	Hill_FA
CAPSCONTIG12070	1444	7452130	2	4.278	Hill_FA
CAPSCONTIG12073	1796	111480	4	112.064	Hill_FA
CAPSCONTIG12075	2023	502936	6	58.688	Hill_FA
CAPSCONTIG12076	2415	433994	2	65.046	Hill_FA
CAPSCONTIG12077	1944	1007424	12	56.625	Hill_FA
CAPSCONTIG12078	2431	420545	2	80.523	Hill_FA
CAPSCONTIG12079	3863	763242	3	15.452	Hill_FA
CAPSCONTIG12080	4286	439049	12	75.715	Hill_FA
CAPSCONTIG12082	2394	535305	1	137.489	Hill_FA
CAPSCONTIG12083	2764	386175	6	51.382	Hill_FA
CAPSCONTIG12084	4265	361302	4	44.152	Hill_FA
CAPSCONTIG12085	5368	1699133	10	75.829	Hill_FA
CAPSCONTIG12086	2487	3180966	1	107.391	Hill_FA
CAPSCONTIG12087	2943	3549122	1	173.732	Hill_FA
CAPSCONTIG12088	2741	766654	7	85.751	Hill_FA
CAPSCONTIG12089	1750	12890228	1	94.996	Hill_FA
CAPSCONTIG1209	2383	898700	2	88.146	Hill_FA
CAPSCONTIG12090	1750	7067236	1	94.996	Hill_FA
CAPSCONTIG12091	2446	2148472	6	109.643	Hill_FA
CAPSCONTIG12092	2943	1019717	1	169.176	Hill_FA
CAPSCONTIG12096	3908	5273	9	96.079	Hill_FA
CAPSCONTIG121	1959	371382	7	105.023	Hill_FA
CAPSCONTIG12104	2088	2726319	4	49.001	Hill_FA
CAPSCONTIG12105	1720	907786	4	42.725	Hill_FA
CAPSCONTIG12106	2464	557802	6	130.566	Hill_FA
CAPSCONTIG12109	2020	215922	12	13.114	Hill_FA
CAPSCONTIG12115	2454	4565448	3	126.496	Hill_FA
CAPSCONTIG12116	2514	222892	1	12.838	Hill_FA
CAPSCONTIG12118	4693	407137	12	6.489	Hill_FA
CAPSCONTIG12119	2053	4905502	6	98.249	Hill_FA
CAPSCONTIG12120	1840	1560488	7	44.907	Hill_FA
CAPSCONTIG12121	4734	253458	12	19.375	Hill_FA
CAPSCONTIG12123	2360	2012465	10	48.827	Hill_FA
CAPSCONTIG12124	2813	205464	2	57.782	Hill_FA
CAPSCONTIG12127	3706	234248	5	22.634	Hill_FA
CAPSCONTIG12128	2350	635115	12	75.098	Hill_FA
CAPSCONTIG12129	1981	958894	12	82.255	Hill_FA
CAPSCONTIG12130	4414	7503120	12	44.78	Hill_FA
CAPSCONTIG12131	1962	2821230	7	60.685	Hill_FA
CAPSCONTIG12132	2350	118262	12	75.098	Hill_FA
CAPSCONTIG12134	2410	822628	7	105.023	Hill_FA
CAPSCONTIG12139	4461	156666	10	81.51	Hill_FA
CAPSCONTIG12140	3250	115565	4	131.323	Hill_FA
CAPSCONTIG12141	1960	4339982	4	45.226	Hill_FA
CAPSCONTIG12143	1963	424403	1	162.946	Hill_FA
CAPSCONTIG12146	2787	1325517	12	64.141	Hill_FA
CAPSCONTIG12147	3573	279883	12	11.111	Hill_FA
CAPSCONTIG12149	2411	355481	11	1.551	Hill_FA
CAPSCONTIG12152	2538	24785	1	60.225	Hill_FA
CAPSCONTIG12153	2055	19882	2	95.255	Hill_FA
CAPSCONTIG12154	4136	3935277	6	91.176	Hill_FA
CAPSCONTIG12156	5159	134364	6	100.04	Hill_FA
CAPSCONTIG12158	2070	10465	3	68.506	Hill_FA
CAPSCONTIG1216	3998	64942	11	72.876	Hill_FA
CAPSCONTIG12162	3783	397391	12	0.338	Hill_FA
CAPSCONTIG12163	3642	156744	1	186.648	Hill_FA
CAPSCONTIG12165	770	17126948	12	43.926	Hill_FA
CAPSCONTIG12166	2383	44667	2	86.418	Hill_FA
CAPSCONTIG12168	1946	5099598	5	40.453	Hill_FA
CAPSCONTIG12169	4577	30044	12	86.718	Hill_FA
CAPSCONTIG1217	1444	9876575	2	4.278	Hill_FA
CAPSCONTIG12173	3997	136241	2	4.278	Hill_FA
CAPSCONTIG12174	3506	831814	10	31.249	Hill_FA
CAPSCONTIG12179	2422	110525	2	20.267	Hill_FA
CAPSCONTIG12180	2065	929474	7	44.907	Hill_FA
CAPSCONTIG12181	3356	27361	7	93.824	Hill_FA
CAPSCONTIG12183	60168	559	7	92.827	Hill_FA
CAPSCONTIG12184	1954	1692482	9	52.004	Hill_FA
CAPSCONTIG12186	3459	265648	4	80.269	Hill_FA
CAPSCONTIG12187	4461	1274210	10	84.34	Hill_FA
CAPSCONTIG12189	2050	283161	2	76.303	Hill_FA
CAPSCONTIG12192	4367	29557	1	76.441	Hill_FA
CAPSCONTIG12194	2367	961967	5	56.675	Hill_FA
CAPSCONTIG12195	1840	542395	7	44.907	Hill_FA
CAPSCONTIG12196	1556	4118206	12	44.78	Hill_FA
CAPSCONTIG12198	3249	267258	4	131.323	Hill_FA
CAPSCONTIG12199	3573	41324	12	11.79	Hill_FA
CAPSCONTIG122	2518	109438	5	2.483	Hill_FA
CAPSCONTIG1220	571	8053001	10	43.366	Hill_FA
CAPSCONTIG12200	2075	71048	1	0.35	Hill_FA
CAPSCONTIG12201	3109	302062	3	143.439	Hill_FA
CAPSCONTIG12204	3894	59865	2	4.278	Hill_FA
CAPSCONTIG12209	4705	6492	5	8.754	Hill_FA
CAPSCONTIG1221	2508	953075	6	21.172	Hill_FA
CAPSCONTIG12216	2418	364789	11	3.443	Hill_FA
CAPSCONTIG12217	2072	1114289	3	11.587	Hill_FA
CAPSCONTIG12218	770	16639300	12	43.347	Hill_FA
CAPSCONTIG12219	2520	7385495	4	47.268	Hill_FA
CAPSCONTIG12220	1357	17975563	10	43.366	Hill_FA
CAPSCONTIG12221	4571	220749	6	5.887	Hill_FA
CAPSCONTIG12222	2787	1168364	12	65.18	Hill_FA
CAPSCONTIG12224	2037	1480937	2	20.267	Hill_FA
CAPSCONTIG12226	2439	249770	11	83.842	Hill_FA
CAPSCONTIG12228	2345	554444	6	10.889	Hill_FA
CAPSCONTIG12230	2085	4196881	12	23.966	Hill_FA
CAPSCONTIG12232	273	2927034	3	64.389	Hill_FA
CAPSCONTIG12234	2034	1026454	3	89.045	Hill_FA
CAPSCONTIG12235	1796	1745017	4	114.179	Hill_FA
CAPSCONTIG12239	1978	373369	10	15.382	Hill_FA
CAPSCONTIG12241	4167	683291	2	92.686	Hill_FA
CAPSCONTIG12242	2034	375088	3	86.982	Hill_FA
CAPSCONTIG12243	2031	2854879	4	90.186	Hill_FA
CAPSCONTIG12248	1358	1156129	1	137.489	Hill_FA
CAPSCONTIG12249	4730	1970252	11	56.08	Hill_FA
CAPSCONTIG1225	5368	916133	10	75.829	Hill_FA
CAPSCONTIG12252	3468	116777	5	89.357	Hill_FA
CAPSCONTIG12254	2530	1481751	6	124.264	Hill_FA
CAPSCONTIG12255	4000	55295	5	87.798	Hill_FA
CAPSCONTIG12258	2039	1334981	12	25.034	Hill_FA
CAPSCONTIG12260	1208	16918609	5	46.784	Hill_FA
CAPSCONTIG12261	2821	620747	9	57.86	Hill_FA
CAPSCONTIG12262	3991	5779572	4	45.226	Hill_FA
CAPSCONTIG12264	2061	2042515	3	143.439	Hill_FA
CAPSCONTIG12266	2454	2228989	3	119.634	Hill_FA
CAPSCONTIG12267	2920	408822	4	84.066	Hill_FA
CAPSCONTIG12268	1725	471309	2	50.312	Hill_FA
CAPSCONTIG1227	2362	764872	3	143.439	Hill_FA
CAPSCONTIG12270	2565	1041128	10	47.119	Hill_FA
CAPSCONTIG12271	3824	3054510	2	4.278	Hill_FA
CAPSCONTIG12272	4595	3286465	4	45.226	Hill_FA
CAPSCONTIG12273	1444	14649222	2	4.278	Hill_FA
CAPSCONTIG12274	3617	80555	4	126.57	Hill_FA
CAPSCONTIG12276	2053	4853109	6	98.249	Hill_FA
CAPSCONTIG12277	3924	1056042	2	55.661	Hill_FA
CAPSCONTIG12278	82438	3012	3	105.41	Hill_FA
CAPSCONTIG12279	1742	1373321	7	44.907	Hill_FA
CAPSCONTIG1228	2042	1741711	2	83.72	Hill_FA
CAPSCONTIG12282	1736	2266020	9	44.106	Hill_FA
CAPSCONTIG12284	3297	877785	1	153.26	Hill_FA
CAPSCONTIG12288	2045	595078	11	18.519	Hill_FA
CAPSCONTIG12289	1209	2244289	12	44.78	Hill_FA
CAPSCONTIG1229	2074	1294882	9	52.004	Hill_FA
CAPSCONTIG12291	3307	498773	7	44.907	Hill_FA
CAPSCONTIG12294	1558	1258953	3	109.411	Hill_FA
CAPSCONTIG12295	2050	507554	2	76.303	Hill_FA
CAPSCONTIG12296	1253	4345110	5	56.675	Hill_FA
CAPSCONTIG12297	2038	6120521	1	119.788	Hill_FA
CAPSCONTIG12298	3664	18572	11	3.443	Hill_FA
CAPSCONTIG12299	4228	947473	2	72.052	Hill_FA
CAPSCONTIG12300	3376	2011456	8	18.058	Hill_FA
CAPSCONTIG12302	2038	9007378	1	119.788	Hill_FA
CAPSCONTIG12303	2871	683774	2	43.996	Hill_FA
CAPSCONTIG12305	3181	668900	3	41.535	Hill_FA
CAPSCONTIG12306	3355	414048	12	27.738	Hill_FA
CAPSCONTIG12308	1474	1438612	1	119.788	Hill_FA
CAPSCONTIG12311	2448	144474	1	42.095	Hill_FA
CAPSCONTIG12312	571	12506093	10	43.366	Hill_FA
CAPSCONTIG12314	2075	878079	1	0	Hill_FA
CAPSCONTIG12316	3468	89951	5	88.961	Hill_FA
CAPSCONTIG12317	4438	118042	7	105.023	Hill_FA
CAPSCONTIG12318	1357	1149709	10	43.366	Hill_FA
CAPSCONTIG12319	5026	1176160	11	10.445	Hill_FA
CAPSCONTIG12322	3650	368495	1	140.526	Hill_FA
CAPSCONTIG12324	3531	264375	2	65.046	Hill_FA
CAPSCONTIG12325	979	11068522	1	137.489	Hill_FA
CAPSCONTIG12327	2401	657311	6	11.569	Hill_FA
CAPSCONTIG12333	4228	1683445	2	70.691	Hill_FA
CAPSCONTIG12334	3575	201235	5	1.427	Hill_FA
CAPSCONTIG12336	1358	4784738	1	137.489	Hill_FA
CAPSCONTIG12343	1978	405896	10	15.724	Hill_FA
CAPSCONTIG12344	1743	32007	1	190.646	Hill_FA
CAPSCONTIG12349	4693	593278	12	6.489	Hill_FA
CAPSCONTIG1235	4724	47122	12	0	Hill_FA
CAPSCONTIG12350	1981	605610	12	78.652	Hill_FA
CAPSCONTIG12351	2080	486484	6	2.278	Hill_FA
CAPSCONTIG12355	2414	860975	1	3.594	Hill_FA
CAPSCONTIG12356	2362	888266	3	143.439	Hill_FA
CAPSCONTIG12358	4928	650540	12	76.027	Hill_FA
CAPSCONTIG1236	3319	5498946	5	52.528	Hill_FA
CAPSCONTIG12360	4353	971649	1	17.83	Hill_FA
CAPSCONTIG12361	2371	350601	11	42.058	Hill_FA
CAPSCONTIG12365	4487	252218	1	151.225	Hill_FA
CAPSCONTIG12368	2372	3366502	5	46.784	Hill_FA
CAPSCONTIG12369	4239	1276777	1	94.62	Hill_FA
CAPSCONTIG12375	2531	148873	1	17.83	Hill_FA
CAPSCONTIG12378	2049	118013	12	15.469	Hill_FA
CAPSCONTIG12380	4746	329908	3	92.428	Hill_FA
CAPSCONTIG12382	2488	103758	1	147.411	Hill_FA
CAPSCONTIG12386	3997	3583351	2	4.278	Hill_FA
CAPSCONTIG12388	3349	129631	4	102.787	Hill_FA
CAPSCONTIG12389	4354	1874929	1	115.37	Hill_FA
[truncated: 21,489 more rows]
